# Supplementary material for: 4-Butyl­amino-3-nitro­benzoic acid
Source: Acta Crystallogr Sect E Struct Rep Online. 2009 Apr 25;65(Pt 5):o1122–3. doi: 10.1107/S1600536809014780 (PMC2977797; doi:10.1107/S1600536809014780)
Supplement: Supplementary file 1 [file e-65-o1122-sup1.cif]

##############################################################################
###                                                                        ###
###        Electronic paper (Acta Crystallographica Section E)             ###
###                                                                        ###
##############################################################################
#                                                                            #
# This CIF contains the data in a paper accepted for publication in Acta     #
# Crystallographica Section E. It conforms to the requirements of Notes      #
# for Authors for Section E, and has been peer reviewed under the auspices   #
# of the IUCr Commission on Journals.                                        #
#                                                                            #
# Full details of the Crystallographic Information File format               #
# are given in the paper "The Crystallographic Information File (CIF):       #
# a New Standard Archive File for Crystallography" by S. R. Hall, F. H.      #
# Allen and I. D. Brown [Acta Cryst. (1991), A47, 655-685].                  #
#                                                                            #
# The current version of the core CIF dictionary is obtainable from          #
# ftp://ftp.iucr.org/pub/cif_core.dic. The current version number is 2.4.    #
#                                                                            #
# Software is freely available for graphical display of the structure(s) in  #
# this CIF.  For information consult the CIF home page http://www.iucr.org/  #
# cif/home.html                                                              #
#                                                                            #
# This file may be used for bona fide research purposes within the           #
# scientific community so long as proper attribution is given to the journal # 
# article from which it was obtained.                                        #
#                                                                            #
##############################################################################
                                             
data_global
_audit_creation_method     'form.cif (version 2.0)'
_journal_data_validation_number     ?
_journal_date_recd_electronic     2009-04-17
_journal_date_accepted     2009-04-21
_journal_name_full     'Acta Crystallographica, Section E'
_journal_year     2009
_journal_volume     65
_journal_issue      5
_journal_page_first     o1122
_journal_page_last     o1123
_journal_paper_category     QO
_journal_coeditor_code     CI2784
_publ_contact_author_name     'Prof. Fun Hoong Kun'
_publ_contact_author_address
;
      X-ray Crystallography Unit
      School of Physics
      Universiti Sains Malaysia
      11800 USM, Penang
      MALAYSIA
;
_publ_contact_author_email     'hkfun@usm.my'
_publ_contact_author_fax     '604 6579150'
_publ_contact_author_phone     '604 6533652'
_publ_section_title
;
4-Butylamino-3-nitrobenzoic acid
;
loop_
    _publ_author_name
    _publ_author_footnote
    _publ_author_address
    'Narendra Babu, Shivanagere Nagojappa' .
;
School of Pharmaceutical Sciences,
Universiti Sains Malaysia,
11800 USM, Penang,
Malaysia
;
    'Abdul Rahim, Aisyah Saad'
;
Additional correspondence author, e-mail: aisyah@usm.my.
;
;
School of Pharmaceutical Sciences,
Universiti Sains Malaysia,
11800 USM, Penang,
Malaysia
;
    'Hasnah Osman' .
;
School of Chemical Sciences,
Universiti Sains Malaysia,
11800 USM, Penang,
Malaysia
;
    'Samuel Robinson Jebas'
;
Thomson Reuters ResearcherID: A-5473-2009.
Permanent address: Department of Physics,
Karunya University,
Karunya Nagar,
Coimbatore 641 114,
India.
;
;
X-ray Crystallography Unit
School of Physics
Universiti Sains Malaysia
11800 USM, Penang
Malaysia
;
    'Hoong-Kun Fun'
;
Thomson Reuters ResearcherID: A-3561-2009.
;
;
X-ray Crystallography Unit
School of Physics
Universiti Sains Malaysia
11800 USM, Penang
Malaysia
;
data_I
_audit_creation_method     SHELXL-97
_chemical_name_systematic
;
4-Butylamino-3-nitrobenzoic acid
;
_chemical_name_common     '4-(butylamino)-3-nitrobenzoic acid'
_chemical_formula_moiety     'C11 H14 N2 O4'
_chemical_formula_sum     'C11 H14 N2 O4'
_chemical_formula_iupac     'C11 H14 N2 O4'
_chemical_formula_weight     238.24
_chemical_melting_point     ?
_symmetry_cell_setting     monoclinic
_symmetry_space_group_name_H-M     'P 21/c'
_symmetry_space_group_name_Hall     '-P 2ybc'
loop_
    _symmetry_equiv_pos_as_xyz
    'x, y, z'
    '-x, y+1/2, -z+1/2'
    '-x, -y, -z'
    'x, -y-1/2, z-1/2'
_cell_length_a     14.5188(6)
_cell_length_b     13.8801(6)
_cell_length_c     22.5694(9)
_cell_angle_alpha     90.00
_cell_angle_beta     90.233(2)
_cell_angle_gamma     90.00
_cell_volume     4548.2(3)
_cell_formula_units_Z     16
_cell_measurement_reflns_used     9852
_cell_measurement_theta_min     2.22
_cell_measurement_theta_max     31.61
_cell_measurement_temperature     100.00(10)
_exptl_crystal_description     Needle
_exptl_crystal_colour     yellow
_exptl_crystal_size_max     0.52
_exptl_crystal_size_mid     0.19
_exptl_crystal_size_min     0.13
_exptl_crystal_density_diffrn     1.392
_exptl_crystal_density_meas     ?
_exptl_crystal_density_method     'not measured'
_exptl_crystal_F_000     2016
_exptl_absorpt_coefficient_mu     0.107
_exptl_absorpt_correction_type     multi-scan
_exptl_absorpt_process_details     '(SADABS; Bruker, 2005)'
_exptl_absorpt_correction_T_min     0.9461
_exptl_absorpt_correction_T_max     0.9861
_exptl_special_details
;
The crystal was placed in the cold stream of an Oxford Cyrosystems Cobra
open-flow nitrogen cryostat (Cosier & Glazer, 1986) operating at 100.0(1) K.
;
_diffrn_ambient_temperature     100
_diffrn_radiation_type     MoK\a
_diffrn_radiation_wavelength     0.71073
_diffrn_radiation_source     'fine-focus sealed tube'
_diffrn_radiation_monochromator     graphite
_diffrn_measurement_device_type     'Bruker SMART APEXII CCD area-detector'
_diffrn_measurement_method     '\f and \w'
_diffrn_detector_area_resol_mean     .
_diffrn_reflns_number     137935
_diffrn_reflns_av_R_equivalents     0.0663
_diffrn_reflns_av_sigmaI/netI     0.0502
_diffrn_reflns_theta_min     0.90
_diffrn_reflns_theta_max     31.50
_diffrn_reflns_theta_full     31.50
_diffrn_measured_fraction_theta_max     0.994
_diffrn_measured_fraction_theta_full     0.994
_diffrn_reflns_limit_h_min     -21
_diffrn_reflns_limit_h_max     20
_diffrn_reflns_limit_k_min     -20
_diffrn_reflns_limit_k_max     20
_diffrn_reflns_limit_l_min     -33
_diffrn_reflns_limit_l_max     33
_diffrn_standards_number     0
_diffrn_standards_interval_count     .
_diffrn_standards_interval_time     .
_diffrn_standards_decay_%     ?
_refine_special_details
;
Refinement of <i>F</i>^2^ against ALL reflections. The weighted <i>R</i>-factor
<i>wR</i> and goodness of fit <i>S</i> are based on <i>F</i>^2^, conventional
<i>R</i>-factors <i>R</i> are based on <i>F</i>, with <i>F</i> set to zero for
negative <i>F</i>^2^. The threshold expression of <i>F</i>^2^ >
\s(<i>F</i>^2^) is used only for calculating <i>R</i>-factors(gt) <i>etc</i>.
and is not relevant to the choice of reflections for refinement.
<i>R</i>-factors based on <i>F</i>^2^ are statistically about twice as large
as those based on <i>F</i>, and <i>R</i>- factors based on ALL data will be
even larger.
;
_reflns_number_total     15056
_reflns_number_gt     11743
_reflns_threshold_expression     I>2\s(I)
_refine_ls_structure_factor_coef     Fsqd
_refine_ls_matrix_type     full
_refine_ls_R_factor_all     0.0846
_refine_ls_R_factor_gt     0.0643
_refine_ls_wR_factor_gt     0.1521
_refine_ls_wR_factor_ref     0.1633
_refine_ls_goodness_of_fit_ref     1.059
_refine_ls_restrained_S_all     1.059
_refine_ls_number_reflns     15056
_refine_ls_number_parameters     622
_refine_ls_number_restraints     0
_refine_ls_hydrogen_treatment     constr
_refine_ls_weighting_scheme     calc
_refine_ls_weighting_details
         'calc w=1/[\s^2^(Fo^2^)+(0.0774P)^2^+1.2697P] where P=(Fo^2^+2Fc^2^)/3'
_atom_sites_solution_hydrogens     geom
_atom_sites_solution_primary     direct
_atom_sites_solution_secondary     difmap
_refine_ls_shift/su_max     0.001
_refine_ls_shift/su_mean     0.000
_refine_diff_density_max     0.411
_refine_diff_density_min     -0.227
_refine_ls_extinction_method     none
_refine_ls_extinction_coef     ?
loop_
    _atom_type_symbol
    _atom_type_description
    _atom_type_scat_dispersion_real
    _atom_type_scat_dispersion_imag
    _atom_type_scat_source
    'C' 'C' 0.0033 0.0016
                         'International Tables Vol C Tables 4.2.6.8 and 6.1.1.4'
    'H' 'H' 0.0000 0.0000
                         'International Tables Vol C Tables 4.2.6.8 and 6.1.1.4'
    'N' 'N' 0.0061 0.0033
                         'International Tables Vol C Tables 4.2.6.8 and 6.1.1.4'
    'O' 'O' 0.0106 0.0060
                         'International Tables Vol C Tables 4.2.6.8 and 6.1.1.4'
_computing_data_collection     'APEX2 (Bruker, 2005)'
_computing_cell_refinement     'SAINT (Bruker, 2005)'
_computing_data_reduction     'SAINT (Bruker, 2005)'
_computing_structure_solution     'SHELXTL (Sheldrick, 2008)'
_computing_structure_refinement     'SHELXTL (Sheldrick, 2008)'
_computing_molecular_graphics     'SHELXTL (Sheldrick, 2008)'
_computing_publication_material
;
SHELXTL (Sheldrick, 2008) and PLATON (Spek, 2009)
;
loop_
    _atom_site_type_symbol
    _atom_site_label
    _atom_site_fract_x
    _atom_site_fract_y
    _atom_site_fract_z
    _atom_site_U_iso_or_equiv
    _atom_site_adp_type
    _atom_site_calc_flag
    _atom_site_refinement_flags
    _atom_site_occupancy
    _atom_site_disorder_assembly
    _atom_site_disorder_group
    O O1A 0.47049(11) 0.07879(11) 0.44554(7) 0.0282(3) Uani d . 1 . .
    O O2A 0.54315(11) -0.06355(10) 0.43941(7) 0.0279(3) Uani d . 1 . .
    H H2A 0.5392 -0.0601 0.4756 0.042 Uiso calc R 1 . .
    O O3A 0.63546(10) -0.18919(10) 0.25553(7) 0.0274(3) Uani d . 1 . .
    O O4A 0.57916(12) -0.13846(11) 0.17198(7) 0.0311(3) Uani d . 1 . .
    N N1A 0.59022(11) -0.13029(11) 0.22614(8) 0.0224(3) Uani d . 1 . .
    N N2A 0.50963(11) 0.03823(11) 0.16551(8) 0.0209(3) Uani d . 1 . .
    H H2AB 0.5247 -0.0119 0.1453 0.025 Uiso calc R 1 . .
    C C1A 0.48194(13) 0.10971(13) 0.26041(9) 0.0205(4) Uani d . 1 . .
    H H1AA 0.4617 0.1660 0.2421 0.025 Uiso calc R 1 . .
    C C2A 0.48021(13) 0.10388(13) 0.32115(9) 0.0200(4) Uani d . 1 . .
    H H2AA 0.4572 0.1552 0.3430 0.024 Uiso calc R 1 . .
    C C3A 0.51283(13) 0.02098(13) 0.35082(9) 0.0195(4) Uani d . 1 . .
    C C4A 0.54881(12) -0.05358(13) 0.31793(9) 0.0200(4) Uani d . 1 . .
    H H4AA 0.5726 -0.1076 0.3370 0.024 Uiso calc R 1 . .
    C C5A 0.54979(13) -0.04862(13) 0.25652(9) 0.0194(4) Uani d . 1 . .
    C C6A 0.51375(12) 0.03214(13) 0.22463(9) 0.0192(4) Uani d . 1 . .
    C C7A 0.48124(14) 0.12411(13) 0.13296(9) 0.0213(4) Uani d . 1 . .
    H H7AA 0.5219 0.1772 0.1427 0.026 Uiso calc R 1 . .
    H H7AB 0.4192 0.1419 0.1443 0.026 Uiso calc R 1 . .
    C C8A 0.48435(14) 0.10498(14) 0.06642(9) 0.0216(4) Uani d . 1 . .
    H H8AA 0.5461 0.0854 0.0555 0.026 Uiso calc R 1 . .
    H H8AB 0.4428 0.0524 0.0569 0.026 Uiso calc R 1 . .
    C C9A 0.45733(17) 0.19300(14) 0.03070(10) 0.0282(4) Uani d . 1 . .
    H H9AA 0.5001 0.2449 0.0393 0.034 Uiso calc R 1 . .
    H H9AB 0.3964 0.2139 0.0427 0.034 Uiso calc R 1 . .
    C C10A 0.45701(18) 0.17360(16) -0.03620(10) 0.0314(5) Uani d . 1 . .
    H H10A 0.4393 0.2311 -0.0569 0.047 Uiso calc R 1 . .
    H H10B 0.4140 0.1230 -0.0451 0.047 Uiso calc R 1 . .
    H H10C 0.5176 0.1545 -0.0485 0.047 Uiso calc R 1 . .
    C C11A 0.50779(13) 0.01307(13) 0.41582(9) 0.0208(4) Uani d . 1 . .
    O O1B 0.23328(11) 0.07949(10) 0.09745(7) 0.0287(3) Uani d . 1 . .
    O O2B 0.29894(11) -0.06670(10) 0.10319(7) 0.0273(3) Uani d . 1 . .
    H H2B 0.2955 -0.0626 0.0670 0.041 Uiso calc R 1 . .
    O O3B 0.37906(10) -0.20336(9) 0.28766(7) 0.0255(3) Uani d . 1 . .
    O O4B 0.33005(12) -0.14787(11) 0.37108(7) 0.0330(4) Uani d . 1 . .
    N N1B 0.33887(11) -0.14104(11) 0.31669(8) 0.0219(3) Uani d . 1 . .
    N N2B 0.26497(11) 0.03023(11) 0.37760(7) 0.0218(3) Uani d . 1 . .
    H H2BB 0.2806 -0.0196 0.3979 0.026 Uiso calc R 1 . .
    C C1B 0.23970(13) 0.10337(13) 0.28236(9) 0.0223(4) Uani d . 1 . .
    H H1BA 0.2196 0.1594 0.3008 0.027 Uiso calc R 1 . .
    C C2B 0.24000(13) 0.09963(13) 0.22208(9) 0.0216(4) Uani d . 1 . .
    H H2BA 0.2198 0.1527 0.2004 0.026 Uiso calc R 1 . .
    C C3B 0.27041(13) 0.01657(13) 0.19202(9) 0.0201(4) Uani d . 1 . .
    C C4B 0.30298(13) -0.06058(13) 0.22507(9) 0.0202(4) Uani d . 1 . .
    H H4BA 0.3251 -0.1150 0.2058 0.024 Uiso calc R 1 . .
    C C5B 0.30286(13) -0.05742(13) 0.28641(9) 0.0201(4) Uani d . 1 . .
    C C6B 0.26909(12) 0.02464(13) 0.31820(9) 0.0197(4) Uani d . 1 . .
    C C7B 0.23541(14) 0.11643(13) 0.40947(9) 0.0231(4) Uani d . 1 . .
    H H7BA 0.1747 0.1354 0.3957 0.028 Uiso calc R 1 . .
    H H7BB 0.2777 0.1689 0.4013 0.028 Uiso calc R 1 . .
    C C8B 0.23267(14) 0.09792(13) 0.47553(9) 0.0227(4) Uani d . 1 . .
    H H8BA 0.2938 0.0809 0.4894 0.027 Uiso calc R 1 . .
    H H8BB 0.1920 0.0441 0.4835 0.027 Uiso calc R 1 . .
    C C9B 0.19895(16) 0.18646(14) 0.50902(10) 0.0280(4) Uani d . 1 . .
    H H9BA 0.1372 0.2024 0.4956 0.034 Uiso calc R 1 . .
    H H9BB 0.2387 0.2406 0.4999 0.034 Uiso calc R 1 . .
    C C10B 0.19780(17) 0.17118(15) 0.57604(10) 0.0306(5) Uani d . 1 . .
    H H10D 0.1767 0.2289 0.5951 0.046 Uiso calc R 1 . .
    H H10E 0.2589 0.1562 0.5897 0.046 Uiso calc R 1 . .
    H H10F 0.1571 0.1189 0.5855 0.046 Uiso calc R 1 . .
    C C11B 0.26655(13) 0.01152(13) 0.12696(9) 0.0212(4) Uani d . 1 . .
    O O1C -0.01824(11) 0.07275(10) 0.44434(7) 0.0273(3) Uani d . 1 . .
    O O2C 0.04469(11) -0.07447(10) 0.44094(7) 0.0272(3) Uani d . 1 . .
    H H2C 0.0378 -0.0709 0.4769 0.041 Uiso calc R 1 . .
    O O3C 0.13147(10) -0.21295(9) 0.25882(7) 0.0262(3) Uani d . 1 . .
    O O4C 0.09802(10) -0.15093(10) 0.17316(7) 0.0273(3) Uani d . 1 . .
    N N1C 0.09807(11) -0.14756(11) 0.22802(8) 0.0209(3) Uani d . 1 . .
    N N2C 0.02634(11) 0.02410(11) 0.16522(8) 0.0217(3) Uani d . 1 . .
    H H2CB 0.0461 -0.0239 0.1448 0.026 Uiso calc R 1 . .
    C C1C -0.00491(13) 0.09561(13) 0.25964(9) 0.0213(4) Uani d . 1 . .
    H H1CA -0.0244 0.1515 0.2407 0.026 Uiso calc R 1 . .
    C C2C -0.00795(13) 0.09166(13) 0.32017(10) 0.0217(4) Uani d . 1 . .
    H H2CA -0.0297 0.1444 0.3413 0.026 Uiso calc R 1 . .
    C C3C 0.02148(13) 0.00852(13) 0.35102(9) 0.0204(4) Uani d . 1 . .
    C C4C 0.05534(13) -0.06864(13) 0.31884(10) 0.0208(4) Uani d . 1 . .
    H H4CA 0.0757 -0.1236 0.3385 0.025 Uiso calc R 1 . .
    C C5C 0.05902(12) -0.06455(12) 0.25737(9) 0.0196(4) Uani d . 1 . .
    C C6C 0.02695(12) 0.01732(13) 0.22475(9) 0.0199(4) Uani d . 1 . .
    C C7C -0.00657(14) 0.11007(14) 0.13378(9) 0.0233(4) Uani d . 1 . .
    H H7CA 0.0336 0.1640 0.1428 0.028 Uiso calc R 1 . .
    H H7CB -0.0680 0.1262 0.1474 0.028 Uiso calc R 1 . .
    C C8C -0.00883(14) 0.09388(14) 0.06709(9) 0.0218(4) Uani d . 1 . .
    H H8CA -0.0462 0.0378 0.0582 0.026 Uiso calc R 1 . .
    H H8CB 0.0531 0.0816 0.0530 0.026 Uiso calc R 1 . .
    C C9C -0.04841(15) 0.18165(14) 0.03515(10) 0.0262(4) Uani d . 1 . .
    H H9CA -0.1104 0.1932 0.0493 0.031 Uiso calc R 1 . .
    H H9CB -0.0115 0.2377 0.0450 0.031 Uiso calc R 1 . .
    C C10C -0.05119(18) 0.17027(16) -0.03199(10) 0.0319(5) Uani d . 1 . .
    H H10G -0.0751 0.2281 -0.0496 0.048 Uiso calc R 1 . .
    H H10H -0.0901 0.1169 -0.0423 0.048 Uiso calc R 1 . .
    H H10I 0.0099 0.1587 -0.0464 0.048 Uiso calc R 1 . .
    C C11C 0.01442(13) 0.00514(13) 0.41585(9) 0.0209(4) Uani d . 1 . .
    O O1D 0.28378(10) 0.57136(10) 0.48734(7) 0.0265(3) Uani d . 1 . .
    O O2D 0.21231(11) 0.42785(10) 0.48256(7) 0.0274(3) Uani d . 1 . .
    H H2D 0.2208 0.4301 0.5185 0.041 Uiso calc R 1 . .
    O O3D 0.11204(11) 0.29907(10) 0.29922(7) 0.0289(3) Uani d . 1 . .
    O O4D 0.15340(10) 0.35615(10) 0.21422(7) 0.0284(3) Uani d . 1 . .
    N N1D 0.15116(11) 0.36082(12) 0.26892(8) 0.0224(3) Uani d . 1 . .
    N N2D 0.22872(11) 0.52963(11) 0.20761(7) 0.0205(3) Uani d . 1 . .
    H H2DB 0.2094 0.4813 0.1873 0.025 Uiso calc R 1 . .
    C C1D 0.26478(13) 0.59870(13) 0.30210(9) 0.0203(4) Uani d . 1 . .
    H H1DA 0.2857 0.6541 0.2833 0.024 Uiso calc R 1 . .
    C C2D 0.26970(13) 0.59351(13) 0.36282(9) 0.0214(4) Uani d . 1 . .
    H H2DA 0.2938 0.6450 0.3842 0.026 Uiso calc R 1 . .
    C C3D 0.23836(13) 0.51058(13) 0.39304(9) 0.0197(4) Uani d . 1 . .
    C C4D 0.20020(13) 0.43621(13) 0.36041(9) 0.0223(4) Uani d . 1 . .
    H H4DA 0.1780 0.3820 0.3799 0.027 Uiso calc R 1 . .
    C C5D 0.19448(13) 0.44113(13) 0.29900(9) 0.0199(4) Uani d . 1 . .
    C C6D 0.22884(12) 0.52248(13) 0.26689(9) 0.0205(4) Uani d . 1 . .
    C C7D 0.25981(13) 0.61532(13) 0.17588(9) 0.0214(4) Uani d . 1 . .
    H H7DA 0.3226 0.6302 0.1875 0.026 Uiso calc R 1 . .
    H H7DB 0.2213 0.6697 0.1865 0.026 Uiso calc R 1 . .
    C C8D 0.25540(14) 0.59971(13) 0.10953(9) 0.0224(4) Uani d . 1 . .
    H H8DA 0.1922 0.5874 0.0978 0.027 Uiso calc R 1 . .
    H H8DB 0.2918 0.5436 0.0992 0.027 Uiso calc R 1 . .
    C C9D 0.29151(16) 0.68734(14) 0.07614(10) 0.0278(4) Uani d . 1 . .
    H H9DA 0.2536 0.7427 0.0856 0.033 Uiso calc R 1 . .
    H H9DB 0.3538 0.7011 0.0894 0.033 Uiso calc R 1 . .
    C C10D 0.29172(18) 0.67307(15) 0.00921(10) 0.0317(5) Uani d . 1 . .
    H H10J 0.3138 0.7306 -0.0096 0.048 Uiso calc R 1 . .
    H H10K 0.2303 0.6596 -0.0042 0.048 Uiso calc R 1 . .
    H H10L 0.3313 0.6201 -0.0007 0.048 Uiso calc R 1 . .
    C C11D 0.24632(13) 0.50516(13) 0.45793(9) 0.0213(4) Uani d . 1 . .
loop_
    _atom_site_aniso_label
    _atom_site_aniso_U_11
    _atom_site_aniso_U_22
    _atom_site_aniso_U_33
    _atom_site_aniso_U_12
    _atom_site_aniso_U_13
    _atom_site_aniso_U_23
    O1A 0.0316(8) 0.0284(7) 0.0246(8) 0.0040(6) 0.0033(6) -0.0014(6)
    O2A 0.0329(8) 0.0260(7) 0.0249(8) 0.0040(6) 0.0017(6) 0.0066(6)
    O3A 0.0271(7) 0.0179(6) 0.0371(9) 0.0041(5) 0.0005(6) 0.0016(6)
    O4A 0.0424(9) 0.0253(7) 0.0256(8) 0.0061(6) 0.0002(7) -0.0037(6)
    N1A 0.0208(8) 0.0168(7) 0.0295(9) -0.0010(6) 0.0027(7) 0.0001(6)
    N2A 0.0207(8) 0.0189(7) 0.0229(9) -0.0003(6) 0.0003(6) 0.0000(6)
    C1A 0.0182(8) 0.0164(8) 0.0270(11) 0.0000(6) -0.0016(7) 0.0022(7)
    C2A 0.0163(8) 0.0186(8) 0.0251(10) -0.0014(6) 0.0019(7) -0.0014(7)
    C3A 0.0170(8) 0.0190(8) 0.0224(10) -0.0030(6) 0.0019(7) 0.0028(7)
    C4A 0.0163(8) 0.0174(8) 0.0264(10) -0.0016(6) 0.0004(7) 0.0018(7)
    C5A 0.0160(8) 0.0163(8) 0.0260(10) -0.0013(6) 0.0015(7) -0.0003(7)
    C6A 0.0149(8) 0.0191(8) 0.0237(10) -0.0019(6) 0.0020(7) 0.0015(7)
    C7A 0.0213(9) 0.0183(8) 0.0245(10) -0.0002(7) -0.0010(7) -0.0008(7)
    C8A 0.0226(9) 0.0206(8) 0.0216(10) -0.0002(7) -0.0015(7) 0.0000(7)
    C9A 0.0375(12) 0.0217(9) 0.0253(11) 0.0030(8) -0.0012(9) 0.0002(8)
    C10A 0.0430(13) 0.0249(10) 0.0261(11) -0.0019(9) -0.0025(9) 0.0039(8)
    C11A 0.0182(8) 0.0201(8) 0.0241(10) -0.0033(7) 0.0006(7) 0.0015(7)
    O1B 0.0297(8) 0.0265(7) 0.0298(8) 0.0041(6) -0.0016(6) 0.0041(6)
    O2B 0.0349(8) 0.0223(7) 0.0248(8) 0.0011(6) 0.0011(7) -0.0024(6)
    O3B 0.0264(7) 0.0165(6) 0.0335(8) 0.0033(5) 0.0015(6) -0.0009(6)
    O4B 0.0440(9) 0.0250(7) 0.0302(8) 0.0064(6) 0.0038(7) 0.0065(6)
    N1B 0.0206(8) 0.0149(7) 0.0303(9) -0.0009(6) -0.0013(7) 0.0001(6)
    N2B 0.0224(8) 0.0169(7) 0.0261(8) 0.0019(6) 0.0006(7) -0.0002(6)
    C1B 0.0192(9) 0.0150(8) 0.0328(11) 0.0015(6) 0.0001(8) -0.0042(7)
    C2B 0.0157(8) 0.0186(8) 0.0304(11) 0.0003(6) -0.0005(7) 0.0010(7)
    C3B 0.0148(8) 0.0188(8) 0.0267(10) -0.0023(6) 0.0018(7) 0.0008(7)
    C4B 0.0147(8) 0.0158(8) 0.0300(11) -0.0012(6) 0.0006(7) -0.0019(7)
    C5B 0.0172(8) 0.0157(7) 0.0276(10) -0.0001(6) -0.0010(7) 0.0014(7)
    C6B 0.0138(8) 0.0179(8) 0.0275(10) -0.0025(6) 0.0012(7) 0.0000(7)
    C7B 0.0211(9) 0.0195(8) 0.0287(10) 0.0005(7) 0.0002(8) -0.0027(8)
    C8B 0.0202(9) 0.0191(8) 0.0287(10) 0.0015(7) 0.0012(8) -0.0025(8)
    C9B 0.0309(11) 0.0218(9) 0.0312(11) 0.0011(8) 0.0012(9) -0.0025(8)
    C10B 0.0390(12) 0.0239(9) 0.0290(11) -0.0003(9) 0.0026(9) -0.0037(8)
    C11B 0.0157(8) 0.0193(8) 0.0285(10) -0.0017(7) 0.0007(7) -0.0002(7)
    O1C 0.0317(8) 0.0221(7) 0.0282(8) 0.0061(6) 0.0018(6) -0.0016(6)
    O2C 0.0331(8) 0.0204(7) 0.0281(8) 0.0032(6) 0.0015(7) 0.0023(6)
    O3C 0.0267(7) 0.0160(6) 0.0358(8) 0.0032(5) 0.0022(6) 0.0019(6)
    O4C 0.0281(8) 0.0236(7) 0.0303(8) 0.0024(6) 0.0025(6) -0.0055(6)
    N1C 0.0167(7) 0.0154(7) 0.0306(9) -0.0019(5) 0.0015(6) -0.0012(6)
    N2C 0.0218(8) 0.0166(7) 0.0268(9) 0.0027(6) 0.0019(7) -0.0012(6)
    C1C 0.0188(8) 0.0175(8) 0.0276(11) 0.0014(6) 0.0015(7) 0.0022(7)
    C2C 0.0181(8) 0.0160(8) 0.0309(11) 0.0002(6) 0.0004(8) -0.0018(7)
    C3C 0.0166(8) 0.0170(8) 0.0277(10) -0.0006(6) 0.0011(7) 0.0003(7)
    C4C 0.0170(8) 0.0161(8) 0.0295(11) -0.0023(6) -0.0005(7) 0.0008(7)
    C5C 0.0162(8) 0.0142(7) 0.0283(10) -0.0011(6) 0.0022(7) -0.0011(7)
    C6C 0.0137(8) 0.0176(8) 0.0283(11) -0.0021(6) 0.0019(7) -0.0001(7)
    C7C 0.0204(9) 0.0200(8) 0.0295(11) 0.0018(7) 0.0001(8) 0.0000(8)
    C8C 0.0201(9) 0.0199(8) 0.0254(10) 0.0000(7) 0.0015(7) -0.0003(7)
    C9C 0.0288(10) 0.0201(9) 0.0298(11) 0.0029(7) 0.0012(8) 0.0013(8)
    C10C 0.0395(12) 0.0248(10) 0.0315(12) 0.0023(9) -0.0011(10) 0.0027(9)
    C11C 0.0168(8) 0.0188(8) 0.0270(10) -0.0022(7) 0.0003(7) 0.0012(7)
    O1D 0.0279(8) 0.0255(7) 0.0261(8) -0.0049(6) 0.0008(6) 0.0000(6)
    O2D 0.0314(8) 0.0233(7) 0.0274(8) -0.0038(6) 0.0018(7) 0.0057(6)
    O3D 0.0279(7) 0.0193(6) 0.0396(9) -0.0054(5) 0.0020(7) 0.0019(6)
    O4D 0.0275(8) 0.0247(7) 0.0330(9) -0.0030(6) -0.0003(6) -0.0042(6)
    N1D 0.0168(7) 0.0169(7) 0.0333(10) 0.0006(6) 0.0005(7) -0.0003(6)
    N2D 0.0196(7) 0.0174(7) 0.0245(8) -0.0010(6) 0.0017(6) -0.0015(6)
    C1D 0.0184(8) 0.0164(8) 0.0261(10) -0.0003(6) 0.0020(7) 0.0017(7)
    C2D 0.0174(8) 0.0174(8) 0.0295(10) 0.0006(6) 0.0019(7) -0.0024(7)
    C3D 0.0168(8) 0.0177(8) 0.0245(9) 0.0014(6) 0.0037(7) 0.0007(7)
    C4D 0.0159(8) 0.0174(8) 0.0336(11) 0.0014(6) 0.0018(8) 0.0019(7)
    C5D 0.0152(8) 0.0162(8) 0.0283(10) 0.0006(6) 0.0023(7) -0.0021(7)
    C6D 0.0140(8) 0.0195(8) 0.0280(10) 0.0018(6) 0.0025(7) -0.0007(7)
    C7D 0.0191(9) 0.0192(8) 0.0260(10) 0.0000(7) 0.0029(7) 0.0002(7)
    C8D 0.0198(9) 0.0186(8) 0.0287(10) 0.0002(7) 0.0017(8) -0.0005(7)
    C9D 0.0324(11) 0.0212(9) 0.0299(11) -0.0019(8) 0.0019(9) 0.0021(8)
    C10D 0.0410(13) 0.0240(9) 0.0303(12) 0.0002(9) 0.0007(10) 0.0029(8)
    C11D 0.0166(8) 0.0176(8) 0.0297(10) 0.0038(6) 0.0020(7) 0.0015(7)
_geom_special_details
;
All e.s.d.'s (except the e.s.d. in the dihedral angle between two l.s. planes)
are estimated using the full covariance matrix. The cell e.s.d.'s are taken
into account individually in the estimation of e.s.d.'s in distances, angles
and torsion angles; correlations between e.s.d.'s in cell parameters are only
used when they are defined by crystal symmetry. An approximate (isotropic)
treatment of cell e.s.d.'s is used for estimating e.s.d.'s involving l.s.
planes.
;
loop_
    _geom_bond_atom_site_label_1
    _geom_bond_atom_site_label_2
    _geom_bond_site_symmetry_2
    _geom_bond_distance
    _geom_bond_publ_flag
    O1A C11A . 1.256(2) ?
    O2A C11A . 1.295(2) ?
    O2A H2A . 0.82 ?
    O3A N1A . 1.239(2) ?
    O4A N1A . 1.238(2) ?
    N1A C5A . 1.450(2) ?
    N2A C6A . 1.338(3) ?
    N2A C7A . 1.459(2) ?
    N2A H2AB . 0.86 ?
    C1A C2A . 1.374(3) ?
    C1A C6A . 1.424(3) ?
    C1A H1AA . 0.93 ?
    C2A C3A . 1.412(3) ?
    C2A H2AA . 0.93 ?
    C3A C4A . 1.378(3) ?
    C3A C11A . 1.473(3) ?
    C4A C5A . 1.388(3) ?
    C4A H4AA . 0.93 ?
    C5A C6A . 1.430(3) ?
    C7A C8A . 1.526(3) ?
    C7A H7AA . 0.97 ?
    C7A H7AB . 0.97 ?
    C8A C9A . 1.515(3) ?
    C8A H8AA . 0.97 ?
    C8A H8AB . 0.97 ?
    C9A C10A . 1.534(3) ?
    C9A H9AA . 0.97 ?
    C9A H9AB . 0.97 ?
    C10A H10A . 0.96 ?
    C10A H10B . 0.96 ?
    C10A H10C . 0.96 ?
    O1B C11B . 1.251(2) ?
    O2B C11B . 1.300(2) ?
    O2B H2B . 0.82 ?
    O3B N1B . 1.233(2) ?
    O4B N1B . 1.238(2) ?
    N1B C5B . 1.444(2) ?
    N2B C6B . 1.344(3) ?
    N2B C7B . 1.461(2) ?
    N2B H2BB . 0.86 ?
    C1B C2B . 1.362(3) ?
    C1B C6B . 1.424(3) ?
    C1B H1BA . 0.93 ?
    C2B C3B . 1.410(3) ?
    C2B H2BA . 0.93 ?
    C3B C4B . 1.387(3) ?
    C3B C11B . 1.471(3) ?
    C4B C5B . 1.385(3) ?
    C4B H4BA . 0.93 ?
    C5B C6B . 1.434(3) ?
    C7B C8B . 1.514(3) ?
    C7B H7BA . 0.97 ?
    C7B H7BB . 0.97 ?
    C8B C9B . 1.525(3) ?
    C8B H8BA . 0.97 ?
    C8B H8BB . 0.97 ?
    C9B C10B . 1.527(3) ?
    C9B H9BA . 0.97 ?
    C9B H9BB . 0.97 ?
    C10B H10D . 0.96 ?
    C10B H10E . 0.96 ?
    C10B H10F . 0.96 ?
    O1C C11C . 1.234(2) ?
    O2C C11C . 1.316(2) ?
    O2C H2C . 0.82 ?
    O3C N1C . 1.241(2) ?
    O4C N1C . 1.239(2) ?
    N1C C5C . 1.446(2) ?
    N2C C6C . 1.347(3) ?
    N2C C7C . 1.467(2) ?
    N2C H2CB . 0.86 ?
    C1C C2C . 1.368(3) ?
    C1C C6C . 1.420(3) ?
    C1C H1CA . 0.93 ?
    C2C C3C . 1.413(3) ?
    C2C H2CA . 0.93 ?
    C3C C4C . 1.385(3) ?
    C3C C11C . 1.468(3) ?
    C4C C5C . 1.390(3) ?
    C4C H4CA . 0.93 ?
    C5C C6C . 1.431(3) ?
    C7C C8C . 1.522(3) ?
    C7C H7CA . 0.97 ?
    C7C H7CB . 0.97 ?
    C8C C9C . 1.527(3) ?
    C8C H8CA . 0.97 ?
    C8C H8CB . 0.97 ?
    C9C C10C . 1.524(3) ?
    C9C H9CA . 0.97 ?
    C9C H9CB . 0.97 ?
    C10C H10G . 0.96 ?
    C10C H10H . 0.96 ?
    C10C H10I . 0.96 ?
    O1D C11D . 1.256(2) ?
    O2D C11D . 1.306(2) ?
    O2D H2D . 0.82 ?
    O3D N1D . 1.236(2) ?
    O4D N1D . 1.237(2) ?
    N1D C5D . 1.447(2) ?
    N2D C6D . 1.342(3) ?
    N2D C7D . 1.461(2) ?
    N2D H2DB . 0.86 ?
    C1D C2D . 1.374(3) ?
    C1D C6D . 1.421(3) ?
    C1D H1DA . 0.93 ?
    C2D C3D . 1.414(3) ?
    C2D H2DA . 0.93 ?
    C3D C4D . 1.383(3) ?
    C3D C11D . 1.470(3) ?
    C4D C5D . 1.390(3) ?
    C4D H4DA . 0.93 ?
    C5D C6D . 1.432(3) ?
    C7D C8D . 1.514(3) ?
    C7D H7DA . 0.97 ?
    C7D H7DB . 0.97 ?
    C8D C9D . 1.525(3) ?
    C8D H8DA . 0.97 ?
    C8D H8DB . 0.97 ?
    C9D C10D . 1.523(3) ?
    C9D H9DA . 0.97 ?
    C9D H9DB . 0.97 ?
    C10D H10J . 0.96 ?
    C10D H10K . 0.96 ?
    C10D H10L . 0.96 ?
loop_
    _geom_angle_atom_site_label_1
    _geom_angle_atom_site_label_2
    _geom_angle_atom_site_label_3
    _geom_angle_site_symmetry_1
    _geom_angle_site_symmetry_3
    _geom_angle
    _geom_angle_publ_flag
    C11A O2A H2A . . 109.5 ?
    O4A N1A O3A . . 122.31(17) ?
    O4A N1A C5A . . 119.18(16) ?
    O3A N1A C5A . . 118.50(17) ?
    C6A N2A C7A . . 124.42(17) ?
    C6A N2A H2AB . . 117.8 ?
    C7A N2A H2AB . . 117.8 ?
    C2A C1A C6A . . 121.92(17) ?
    C2A C1A H1AA . . 119.0 ?
    C6A C1A H1AA . . 119.0 ?
    C1A C2A C3A . . 120.92(18) ?
    C1A C2A H2AA . . 119.5 ?
    C3A C2A H2AA . . 119.5 ?
    C4A C3A C2A . . 118.93(19) ?
    C4A C3A C11A . . 120.07(17) ?
    C2A C3A C11A . . 121.00(17) ?
    C3A C4A C5A . . 120.41(18) ?
    C3A C4A H4AA . . 119.8 ?
    C5A C4A H4AA . . 119.8 ?
    C4A C5A C6A . . 122.44(17) ?
    C4A C5A N1A . . 116.05(17) ?
    C6A C5A N1A . . 121.51(18) ?
    N2A C6A C1A . . 120.29(17) ?
    N2A C6A C5A . . 124.49(18) ?
    C1A C6A C5A . . 115.21(18) ?
    N2A C7A C8A . . 110.12(16) ?
    N2A C7A H7AA . . 109.6 ?
    C8A C7A H7AA . . 109.6 ?
    N2A C7A H7AB . . 109.6 ?
    C8A C7A H7AB . . 109.6 ?
    H7AA C7A H7AB . . 108.1 ?
    C9A C8A C7A . . 112.02(16) ?
    C9A C8A H8AA . . 109.2 ?
    C7A C8A H8AA . . 109.2 ?
    C9A C8A H8AB . . 109.2 ?
    C7A C8A H8AB . . 109.2 ?
    H8AA C8A H8AB . . 107.9 ?
    C8A C9A C10A . . 112.47(17) ?
    C8A C9A H9AA . . 109.1 ?
    C10A C9A H9AA . . 109.1 ?
    C8A C9A H9AB . . 109.1 ?
    C10A C9A H9AB . . 109.1 ?
    H9AA C9A H9AB . . 107.8 ?
    C9A C10A H10A . . 109.5 ?
    C9A C10A H10B . . 109.5 ?
    H10A C10A H10B . . 109.5 ?
    C9A C10A H10C . . 109.5 ?
    H10A C10A H10C . . 109.5 ?
    H10B C10A H10C . . 109.5 ?
    O1A C11A O2A . . 123.22(19) ?
    O1A C11A C3A . . 120.06(17) ?
    O2A C11A C3A . . 116.72(17) ?
    C11B O2B H2B . . 109.5 ?
    O3B N1B O4B . . 121.60(16) ?
    O3B N1B C5B . . 118.91(17) ?
    O4B N1B C5B . . 119.48(16) ?
    C6B N2B C7B . . 123.53(16) ?
    C6B N2B H2BB . . 118.2 ?
    C7B N2B H2BB . . 118.2 ?
    C2B C1B C6B . . 122.43(18) ?
    C2B C1B H1BA . . 118.8 ?
    C6B C1B H1BA . . 118.8 ?
    C1B C2B C3B . . 120.95(18) ?
    C1B C2B H2BA . . 119.5 ?
    C3B C2B H2BA . . 119.5 ?
    C4B C3B C2B . . 118.65(18) ?
    C4B C3B C11B . . 120.77(17) ?
    C2B C3B C11B . . 120.58(17) ?
    C5B C4B C3B . . 120.75(17) ?
    C5B C4B H4BA . . 119.6 ?
    C3B C4B H4BA . . 119.6 ?
    C4B C5B C6B . . 121.82(17) ?
    C4B C5B N1B . . 116.48(16) ?
    C6B C5B N1B . . 121.71(17) ?
    N2B C6B C1B . . 120.51(17) ?
    N2B C6B C5B . . 124.17(17) ?
    C1B C6B C5B . . 115.32(18) ?
    N2B C7B C8B . . 110.78(16) ?
    N2B C7B H7BA . . 109.5 ?
    C8B C7B H7BA . . 109.5 ?
    N2B C7B H7BB . . 109.5 ?
    C8B C7B H7BB . . 109.5 ?
    H7BA C7B H7BB . . 108.1 ?
    C7B C8B C9B . . 111.18(16) ?
    C7B C8B H8BA . . 109.4 ?
    C9B C8B H8BA . . 109.4 ?
    C7B C8B H8BB . . 109.4 ?
    C9B C8B H8BB . . 109.4 ?
    H8BA C8B H8BB . . 108.0 ?
    C8B C9B C10B . . 112.58(17) ?
    C8B C9B H9BA . . 109.1 ?
    C10B C9B H9BA . . 109.1 ?
    C8B C9B H9BB . . 109.1 ?
    C10B C9B H9BB . . 109.1 ?
    H9BA C9B H9BB . . 107.8 ?
    C9B C10B H10D . . 109.5 ?
    C9B C10B H10E . . 109.5 ?
    H10D C10B H10E . . 109.5 ?
    C9B C10B H10F . . 109.5 ?
    H10D C10B H10F . . 109.5 ?
    H10E C10B H10F . . 109.5 ?
    O1B C11B O2B . . 123.35(19) ?
    O1B C11B C3B . . 120.57(18) ?
    O2B C11B C3B . . 116.07(17) ?
    C11C O2C H2C . . 109.5 ?
    O4C N1C O3C . . 122.07(16) ?
    O4C N1C C5C . . 119.29(16) ?
    O3C N1C C5C . . 118.63(17) ?
    C6C N2C C7C . . 122.69(16) ?
    C6C N2C H2CB . . 118.7 ?
    C7C N2C H2CB . . 118.7 ?
    C2C C1C C6C . . 122.32(18) ?
    C2C C1C H1CA . . 118.8 ?
    C6C C1C H1CA . . 118.8 ?
    C1C C2C C3C . . 120.92(18) ?
    C1C C2C H2CA . . 119.5 ?
    C3C C2C H2CA . . 119.5 ?
    C4C C3C C2C . . 118.71(19) ?
    C4C C3C C11C . . 121.61(17) ?
    C2C C3C C11C . . 119.68(17) ?
    C3C C4C C5C . . 120.46(18) ?
    C3C C4C H4CA . . 119.8 ?
    C5C C4C H4CA . . 119.8 ?
    C4C C5C C6C . . 122.16(17) ?
    C4C C5C N1C . . 116.21(17) ?
    C6C C5C N1C . . 121.63(18) ?
    N2C C6C C1C . . 119.90(17) ?
    N2C C6C C5C . . 124.72(17) ?
    C1C C6C C5C . . 115.37(18) ?
    N2C C7C C8C . . 111.33(16) ?
    N2C C7C H7CA . . 109.4 ?
    C8C C7C H7CA . . 109.4 ?
    N2C C7C H7CB . . 109.4 ?
    C8C C7C H7CB . . 109.4 ?
    H7CA C7C H7CB . . 108.0 ?
    C7C C8C C9C . . 110.83(16) ?
    C7C C8C H8CA . . 109.5 ?
    C9C C8C H8CA . . 109.5 ?
    C7C C8C H8CB . . 109.5 ?
    C9C C8C H8CB . . 109.5 ?
    H8CA C8C H8CB . . 108.1 ?
    C10C C9C C8C . . 113.28(17) ?
    C10C C9C H9CA . . 108.9 ?
    C8C C9C H9CA . . 108.9 ?
    C10C C9C H9CB . . 108.9 ?
    C8C C9C H9CB . . 108.9 ?
    H9CA C9C H9CB . . 107.7 ?
    C9C C10C H10G . . 109.5 ?
    C9C C10C H10H . . 109.5 ?
    H10G C10C H10H . . 109.5 ?
    C9C C10C H10I . . 109.5 ?
    H10G C10C H10I . . 109.5 ?
    H10H C10C H10I . . 109.5 ?
    O1C C11C O2C . . 122.87(19) ?
    O1C C11C C3C . . 121.59(17) ?
    O2C C11C C3C . . 115.54(17) ?
    C11D O2D H2D . . 109.5 ?
    O3D N1D O4D . . 121.99(17) ?
    O3D N1D C5D . . 118.31(17) ?
    O4D N1D C5D . . 119.70(16) ?
    C6D N2D C7D . . 123.37(16) ?
    C6D N2D H2DB . . 118.3 ?
    C7D N2D H2DB . . 118.3 ?
    C2D C1D C6D . . 122.42(17) ?
    C2D C1D H1DA . . 118.8 ?
    C6D C1D H1DA . . 118.8 ?
    C1D C2D C3D . . 120.55(18) ?
    C1D C2D H2DA . . 119.7 ?
    C3D C2D H2DA . . 119.7 ?
    C4D C3D C2D . . 118.67(18) ?
    C4D C3D C11D . . 121.47(17) ?
    C2D C3D C11D . . 119.86(17) ?
    C3D C4D C5D . . 121.11(18) ?
    C3D C4D H4DA . . 119.4 ?
    C5D C4D H4DA . . 119.4 ?
    C4D C5D C6D . . 121.58(17) ?
    C4D C5D N1D . . 117.00(17) ?
    C6D C5D N1D . . 121.42(17) ?
    N2D C6D C1D . . 120.10(17) ?
    N2D C6D C5D . . 124.32(17) ?
    C1D C6D C5D . . 115.58(17) ?
    N2D C7D C8D . . 110.88(16) ?
    N2D C7D H7DA . . 109.5 ?
    C8D C7D H7DA . . 109.5 ?
    N2D C7D H7DB . . 109.5 ?
    C8D C7D H7DB . . 109.5 ?
    H7DA C7D H7DB . . 108.1 ?
    C7D C8D C9D . . 111.18(16) ?
    C7D C8D H8DA . . 109.4 ?
    C9D C8D H8DA . . 109.4 ?
    C7D C8D H8DB . . 109.4 ?
    C9D C8D H8DB . . 109.4 ?
    H8DA C8D H8DB . . 108.0 ?
    C10D C9D C8D . . 112.85(17) ?
    C10D C9D H9DA . . 109.0 ?
    C8D C9D H9DA . . 109.0 ?
    C10D C9D H9DB . . 109.0 ?
    C8D C9D H9DB . . 109.0 ?
    H9DA C9D H9DB . . 107.8 ?
    C9D C10D H10J . . 109.5 ?
    C9D C10D H10K . . 109.5 ?
    H10J C10D H10K . . 109.5 ?
    C9D C10D H10L . . 109.5 ?
    H10J C10D H10L . . 109.5 ?
    H10K C10D H10L . . 109.5 ?
    O1D C11D O2D . . 122.66(18) ?
    O1D C11D C3D . . 121.40(17) ?
    O2D C11D C3D . . 115.94(17) ?
loop_
    _geom_torsion_atom_site_label_1
    _geom_torsion_atom_site_label_2
    _geom_torsion_atom_site_label_3
    _geom_torsion_atom_site_label_4
    _geom_torsion_site_symmetry_1
    _geom_torsion_site_symmetry_2
    _geom_torsion_site_symmetry_3
    _geom_torsion_site_symmetry_4
    _geom_torsion
    _geom_torsion_publ_flag
    C6A C1A C2A C3A . . . . 1.9(3) ?
    C1A C2A C3A C4A . . . . 1.6(3) ?
    C1A C2A C3A C11A . . . . -177.65(17) ?
    C2A C3A C4A C5A . . . . -2.3(3) ?
    C11A C3A C4A C5A . . . . 176.92(17) ?
    C3A C4A C5A C6A . . . . -0.4(3) ?
    C3A C4A C5A N1A . . . . 179.24(16) ?
    O4A N1A C5A C4A . . . . 167.58(17) ?
    O3A N1A C5A C4A . . . . -13.0(2) ?
    O4A N1A C5A C6A . . . . -12.8(3) ?
    O3A N1A C5A C6A . . . . 166.64(17) ?
    C7A N2A C6A C1A . . . . 5.5(3) ?
    C7A N2A C6A C5A . . . . -173.76(17) ?
    C2A C1A C6A N2A . . . . 176.23(18) ?
    C2A C1A C6A C5A . . . . -4.4(3) ?
    C4A C5A C6A N2A . . . . -176.99(18) ?
    N1A C5A C6A N2A . . . . 3.4(3) ?
    C4A C5A C6A C1A . . . . 3.7(3) ?
    N1A C5A C6A C1A . . . . -175.93(16) ?
    C6A N2A C7A C8A . . . . -179.73(17) ?
    N2A C7A C8A C9A . . . . -178.77(17) ?
    C7A C8A C9A C10A . . . . -178.04(18) ?
    C4A C3A C11A O1A . . . . -176.17(18) ?
    C2A C3A C11A O1A . . . . 3.1(3) ?
    C4A C3A C11A O2A . . . . 3.8(3) ?
    C2A C3A C11A O2A . . . . -176.93(17) ?
    C6B C1B C2B C3B . . . . -0.4(3) ?
    C1B C2B C3B C4B . . . . -2.0(3) ?
    C1B C2B C3B C11B . . . . 177.20(17) ?
    C2B C3B C4B C5B . . . . 2.1(3) ?
    C11B C3B C4B C5B . . . . -177.16(17) ?
    C3B C4B C5B C6B . . . . 0.3(3) ?
    C3B C4B C5B N1B . . . . -179.51(16) ?
    O3B N1B C5B C4B . . . . 10.2(3) ?
    O4B N1B C5B C4B . . . . -170.94(17) ?
    O3B N1B C5B C6B . . . . -169.60(16) ?
    O4B N1B C5B C6B . . . . 9.3(3) ?
    C7B N2B C6B C1B . . . . -3.1(3) ?
    C7B N2B C6B C5B . . . . 176.30(17) ?
    C2B C1B C6B N2B . . . . -177.90(18) ?
    C2B C1B C6B C5B . . . . 2.6(3) ?
    C4B C5B C6B N2B . . . . 177.98(17) ?
    N1B C5B C6B N2B . . . . -2.3(3) ?
    C4B C5B C6B C1B . . . . -2.5(3) ?
    N1B C5B C6B C1B . . . . 177.21(16) ?
    C6B N2B C7B C8B . . . . 176.51(17) ?
    N2B C7B C8B C9B . . . . -178.18(17) ?
    C7B C8B C9B C10B . . . . -178.45(18) ?
    C4B C3B C11B O1B . . . . 176.75(18) ?
    C2B C3B C11B O1B . . . . -2.5(3) ?
    C4B C3B C11B O2B . . . . -3.0(3) ?
    C2B C3B C11B O2B . . . . 177.81(17) ?
    C6C C1C C2C C3C . . . . 0.4(3) ?
    C1C C2C C3C C4C . . . . 1.2(3) ?
    C1C C2C C3C C11C . . . . -177.89(17) ?
    C2C C3C C4C C5C . . . . -0.8(3) ?
    C11C C3C C4C C5C . . . . 178.28(17) ?
    C3C C4C C5C C6C . . . . -1.2(3) ?
    C3C C4C C5C N1C . . . . 178.17(16) ?
    O4C N1C C5C C4C . . . . 175.51(16) ?
    O3C N1C C5C C4C . . . . -5.2(2) ?
    O4C N1C C5C C6C . . . . -5.1(3) ?
    O3C N1C C5C C6C . . . . 174.24(16) ?
    C7C N2C C6C C1C . . . . -0.2(3) ?
    C7C N2C C6C C5C . . . . -179.46(17) ?
    C2C C1C C6C N2C . . . . 178.34(18) ?
    C2C C1C C6C C5C . . . . -2.3(3) ?
    C4C C5C C6C N2C . . . . -177.97(17) ?
    N1C C5C C6C N2C . . . . 2.7(3) ?
    C4C C5C C6C C1C . . . . 2.7(3) ?
    N1C C5C C6C C1C . . . . -176.62(16) ?
    C6C N2C C7C C8C . . . . -174.03(17) ?
    N2C C7C C8C C9C . . . . 176.71(16) ?
    C7C C8C C9C C10C . . . . 179.19(18) ?
    C4C C3C C11C O1C . . . . -177.83(19) ?
    C2C C3C C11C O1C . . . . 1.3(3) ?
    C4C C3C C11C O2C . . . . 1.9(3) ?
    C2C C3C C11C O2C . . . . -179.03(17) ?
    C6D C1D C2D C3D . . . . -0.2(3) ?
    C1D C2D C3D C4D . . . . -1.9(3) ?
    C1D C2D C3D C11D . . . . 178.42(17) ?
    C2D C3D C4D C5D . . . . 1.6(3) ?
    C11D C3D C4D C5D . . . . -178.79(17) ?
    C3D C4D C5D C6D . . . . 0.9(3) ?
    C3D C4D C5D N1D . . . . -178.39(16) ?
    O3D N1D C5D C4D . . . . 8.8(3) ?
    O4D N1D C5D C4D . . . . -171.89(17) ?
    O3D N1D C5D C6D . . . . -170.48(16) ?
    O4D N1D C5D C6D . . . . 8.9(3) ?
    C7D N2D C6D C1D . . . . -3.3(3) ?
    C7D N2D C6D C5D . . . . 176.76(17) ?
    C2D C1D C6D N2D . . . . -177.50(17) ?
    C2D C1D C6D C5D . . . . 2.4(3) ?
    C4D C5D C6D N2D . . . . 177.14(18) ?
    N1D C5D C6D N2D . . . . -3.6(3) ?
    C4D C5D C6D C1D . . . . -2.8(3) ?
    N1D C5D C6D C1D . . . . 176.42(16) ?
    C6D N2D C7D C8D . . . . 177.42(17) ?
    N2D C7D C8D C9D . . . . -177.64(16) ?
    C7D C8D C9D C10D . . . . 177.78(18) ?
    C4D C3D C11D O1D . . . . 177.59(18) ?
    C2D C3D C11D O1D . . . . -2.8(3) ?
    C4D C3D C11D O2D . . . . -2.4(3) ?
    C2D C3D C11D O2D . . . . 177.29(17) ?
loop_
    _geom_hbond_atom_site_label_D
    _geom_hbond_atom_site_label_H
    _geom_hbond_atom_site_label_A
    _geom_hbond_site_symmetry_A
    _geom_hbond_distance_DH
    _geom_hbond_distance_HA
    _geom_hbond_distance_DA
    _geom_hbond_angle_DHA
    O2A H2A O1A 3_656 0.82 1.80 2.613(2) 168
    O2B H2B O1D 4_565 0.82 1.81 2.624(2) 172
    O2C H2C O1C 3_556 0.82 1.80 2.619(2) 175
    O2D H2D O1B 4_566 0.82 1.80 2.612(2) 173
    C1A H1AA O3A 2_655 0.93 2.46 3.290(2) 149
    C1C H1CA O3C 2 0.93 2.44 3.256(2) 146
    C1D H1DA O3B 1_565 0.93 2.40 3.227(2) 148
    N2A H2AB O4A . 0.86 2.02 2.656(2) 130
    N2B H2BB O4B . 0.86 2.01 2.651(2) 130
    N2C H2CB O4C . 0.86 2.02 2.649(2) 129
    N2D H2DB O4D . 0.86 2.01 2.649(2) 130
    C1B H1BA O3D . 0.93 2.49 3.311(2) 147
    C7D H7DA Cg1 2_655 0.97 2.81 3.584(2) 137
    C7C H7CB Cg2 2_545 0.97 2.88 3.621(2) 134
