# Supplementary material for: 4-Butyl­amino-3-nitro­benzoic acid
Source: Acta Crystallogr Sect E Struct Rep Online. 2009 Apr 25;65(Pt 5):o1122–3. doi: 10.1107/S1600536809014780 (PMC2977797; doi:10.1107/S1600536809014780)
Supplement: Supplementary file 2 [file e-65-o1122-Isup2.hkl]

#
# h,k,l, Fc-squared, Fo-squared, sigma(Fo-squared) and status flag
#
data_I
_shelx_title ' nbo6_0m in P21/c (100K)'
_shelx_refln_list_code          4
_shelx_F_calc_maximum      567.11
_exptl_crystal_F_000      2016.00
_reflns_d_resolution_high  0.6802
 
loop_
 _symmetry_equiv_pos_as_xyz
 'x, y, z'
 '-x, y+1/2, -z+1/2'
 '-x, -y, -z'
 'x, -y-1/2, z-1/2'
 
_cell_length_a    14.5188
_cell_length_b    13.8801
_cell_length_c    22.5694
_cell_angle_alpha  90.000
_cell_angle_beta   90.233
_cell_angle_gamma  90.000
 
_shelx_F_squared_multiplier     1.000
 
loop_
 _refln_index_h
 _refln_index_k
 _refln_index_l
 _refln_F_squared_calc
 _refln_F_squared_meas
 _refln_F_squared_sigma
 _refln_observed_status
   1   0   0        1.32       -0.14      0.70 o
   2   0   0        0.76      -15.59      7.80 o
   3   0   0       45.06       46.25      6.56 o
   4   0   0   321613.78   327209.97  18704.15 o
   5   0   0     3194.01     3168.13    150.88 o
   6   0   0        2.21       -5.52      4.04 o
   7   0   0      415.98      489.31     50.52 o
   8   0   0    15503.63    17007.33    808.01 o
   9   0   0      268.09      265.38     29.42 o
  10   0   0        3.64       -3.23      8.35 o
  11   0   0        0.06        6.60      8.50 o
  12   0   0       84.08       87.79     23.08 o
  13   0   0       31.63       16.89     14.60 o
  14   0   0        1.03        0.03     14.51 o
  15   0   0        0.92       22.47     15.90 o
  16   0   0        0.01       22.94     18.02 o
   1   1   0        4.27        2.14      0.92 o
   2   1   0        0.04       -7.49      3.74 o
   3   1   0      148.38      155.32      5.39 o
   4   1   0   153365.28   158960.02   4317.01 o
   5   1   0      851.07      845.06     24.59 o
   6   1   0        1.19       -1.88      2.17 o
   7   1   0      190.35      225.01     13.27 o
   8   1   0     5978.47     6709.06    224.48 o
   9   1   0      720.42      701.11     27.75 o
  10   1   0        4.64        9.40      6.40 o
  11   1   0       44.01       46.23      8.83 o
  12   1   0      538.05      644.85     32.04 o
  13   1   0       38.34       50.50     11.54 o
  14   1   0        0.82        7.30     12.18 o
  15   1   0      122.09      117.08     18.12 o
  16   1   0      103.91       91.41     18.75 o
  17   1   0       26.85       -8.53     32.48 o
   0   2   0   196020.67   196288.86   5767.41 o
   1   2   0       24.63       31.46      2.46 o
   2   2   0        4.71        5.52      2.11 o
   3   2   0      810.86      771.51     23.32 o
   4   2   0   224419.88   238365.08   5172.87 o
   5   2   0       30.73       35.33      3.04 o
   6   2   0       17.74       18.12      2.20 o
   7   2   0       56.45       74.21      3.51 o
   8   2   0     2179.74     2626.75     59.59 o
   9   2   0      259.06      291.04      9.87 o
  10   2   0        3.02        9.03      4.48 o
  11   2   0      117.60      112.61      9.42 o
  12   2   0      616.77      723.61     25.32 o
  13   2   0        0.05        2.78      5.96 o
  14   2   0        3.93        8.60      7.73 o
  15   2   0       26.95       38.33     16.44 o
  16   2   0        1.86        8.77     15.84 o
  17   2   0       70.82       68.71     23.29 o
  18   2   0        2.36       31.50     43.31 o
   1   3   0      585.55      548.20     14.82 o
   2   3   0        1.42       -5.60      2.80 o
   3   3   0      170.10      177.20      8.49 o
   4   3   0   101047.66   108816.73   2272.70 o
   5   3   0      852.33      848.09     18.58 o
   6   3   0        3.14        8.57      2.40 o
   7   3   0      178.07      168.53      5.54 o
   8   3   0     7940.90     8809.55    155.85 o
   9   3   0     1720.23     1765.93     33.70 o
  10   3   0       11.21       17.04      3.29 o
  11   3   0       15.71       24.26      3.79 o
  12   3   0     2007.48     2045.51     56.64 o
  13   3   0        0.98       11.55      6.08 o
  14   3   0        0.49        2.86      6.98 o
  15   3   0       14.35       11.06      7.92 o
  16   3   0        0.01        6.02      8.76 o
  17   3   0       21.04       39.27     27.39 o
  18   3   0        0.09       32.01     30.18 o
  19   3   0      155.10      199.52     56.59 o
   0   4   0    43537.82    43601.59   1206.48 o
   1   4   0       33.73       38.05      3.12 o
   2   4   0        0.28       -0.66      2.28 o
   3   4   0       56.45       59.68      4.33 o
   4   4   0     1232.32     1193.83     27.94 o
   5   4   0       26.80       31.81      3.22 o
   6   4   0        6.86       -8.65      4.32 o
   7   4   0      129.29      117.35      5.33 o
   8   4   0      747.19      886.57     22.00 o
   9   4   0      979.07     1026.94     20.47 o
  10   4   0        0.24        4.15      2.85 o
  11   4   0        0.04        5.01      3.70 o
  12   4   0     2609.72     2797.16     79.32 o
  13   4   0      799.61      765.31     29.39 o
  14   4   0        5.81        9.23      7.64 o
  15   4   0      383.50      387.95     21.37 o
  16   4   0      169.15      199.93     21.18 o
  17   4   0      856.70      875.13     42.37 o
  18   4   0        1.78       28.88     12.98 o
  19   4   0      904.50      916.87     53.91 o
  20   4   0      516.71      616.13     62.99 o
   1   5   0       65.72       92.60      5.04 o
   2   5   0        3.84       -5.38      2.69 o
   3   5   0      139.13      156.49      5.92 o
   4   5   0      647.02      604.91     15.85 o
   5   5   0      436.45      436.91     13.24 o
   6   5   0        4.08       10.54      3.74 o
   7   5   0      128.37      127.18      6.15 o
   8   5   0     6841.64     6855.06    141.83 o
   9   5   0       57.49       47.97      4.53 o
  10   5   0        5.77        4.13      4.46 o
  11   5   0       30.57       37.05      4.97 o
  12   5   0     7342.63     8011.46    195.51 o
  13   5   0       72.61       78.45     19.49 o
  14   5   0       14.39        0.80      9.49 o
  15   5   0      840.32      902.88     42.97 o
  16   5   0     3262.05     3476.13    147.63 o
  17   5   0     1171.90     1289.45     71.33 o
  18   5   0        6.95       15.35     13.88 o
  19   5   0      105.74      159.44     23.59 o
  20   5   0       33.80       28.34     28.89 o
   0   6   0        1.16        4.77      3.55 o
   1   6   0       15.62       18.60      2.62 o
   2   6   0        2.06       -1.47      2.39 o
   3   6   0       48.40       37.99      3.64 o
   4   6   0    12863.13    13823.43    280.85 o
   5   6   0      679.85      649.05     18.11 o
   6   6   0        0.44        6.30      3.99 o
   7   6   0      187.41      206.47     10.52 o
   8   6   0       69.60       62.99      6.16 o
   9   6   0      211.27      221.56     10.16 o
  10   6   0       67.08       64.12      6.94 o
  11   6   0        2.95       23.49      7.40 o
  12   6   0      191.36      211.02     12.51 o
  13   6   0     1525.26     1516.65     54.21 o
  14   6   0      100.65      123.23     15.16 o
  15   6   0      665.33      652.95     35.31 o
  16   6   0      875.05      954.73     50.70 o
  17   6   0     1163.22     1239.12     58.23 o
  18   6   0        4.56       30.68     13.87 o
  19   6   0       99.62      112.55     41.84 o
  20   6   0       99.83       64.15     20.68 o
   1   7   0       54.70       49.39      3.46 o
   2   7   0        5.93       -1.46      2.66 o
   3   7   0       17.46       25.55      3.15 o
   4   7   0        1.95        8.74      3.76 o
   5   7   0       96.90       90.47      6.66 o
   6   7   0        0.47        5.79      4.40 o
   7   7   0       80.30       88.67      6.54 o
   8   7   0     3093.42     3137.98     79.16 o
   9   7   0      106.28       97.73     10.44 o
  10   7   0      113.39      106.14     12.39 o
  11   7   0      147.79      164.56     12.65 o
  12   7   0    19825.43    21095.10    603.02 o
  13   7   0      283.14      309.08     22.23 o
  14   7   0       37.50       39.59     11.05 o
  15   7   0      526.04      556.53     38.04 o
  16   7   0    11331.89    11830.17    437.20 o
  17   7   0      104.02      109.10     25.97 o
  18   7   0        7.33       15.02     17.83 o
  19   7   0      146.47      143.81     21.15 o
  20   7   0     2811.41     3133.99    181.43 o
   0   8   0     4228.29     4414.64     97.99 o
   1   8   0        0.86        4.99      2.77 o
   2   8   0        0.40        8.20      3.02 o
   3   8   0      268.32      292.20      8.19 o
   4   8   0      489.10      497.71     13.08 o
   5   8   0      181.18      187.54     10.93 o
   6   8   0       73.89       59.13      5.87 o
   7   8   0      372.30      350.64     16.43 o
   8   8   0    13028.08    12986.24    373.47 o
   9   8   0        9.90       20.73      8.92 o
  10   8   0      265.66      269.65     22.65 o
  11   8   0      745.09      780.14     30.19 o
  12   8   0    15939.09    16713.29    479.94 o
  13   8   0      183.22      202.30     15.63 o
  14   8   0       84.34       85.74     12.05 o
  15   8   0        4.21       10.85     11.77 o
  16   8   0      490.72      541.00     35.60 o
  17   8   0      151.09      173.56     23.97 o
  18   8   0       62.36       64.06     20.78 o
  19   8   0        0.00       37.48     17.45 o
   1   9   0       16.71       12.93      3.39 o
   2   9   0       36.07       32.35      3.86 o
   3   9   0      356.91      383.32     10.05 o
   4   9   0     4101.27     3979.57     72.84 o
   5   9   0      627.31      596.44     15.80 o
   6   9   0       82.61       61.37      6.76 o
   7   9   0      243.80      246.20     21.57 o
   8   9   0    36229.33    36693.21   1042.36 o
   9   9   0      105.42      126.93     15.39 o
  10   9   0      174.12      170.43     14.78 o
  11   9   0       69.77       56.01     11.58 o
  12   9   0     1614.76     1634.55     53.73 o
  13   9   0      314.38      294.25     19.05 o
  14   9   0       20.54       17.69     11.04 o
  15   9   0       80.15       74.09     15.62 o
  16   9   0     1906.67     2018.54     84.90 o
  17   9   0        5.57       36.52     17.89 o
  18   9   0       16.30       35.40     23.95 o
  19   9   0        0.98        9.90     17.93 o
   0  10   0     2014.27     2003.99     47.81 o
   1  10   0      563.08      543.38     12.54 o
   2  10   0       13.03       11.39      3.95 o
   3  10   0      696.19      699.32     16.04 o
   4  10   0     9000.20     9164.96    176.46 o
   5  10   0     1540.92     1421.94     31.76 o
   6  10   0      228.51      228.27     12.33 o
   7  10   0        4.15       11.82      7.88 o
   8  10   0    17251.08    17319.22    447.01 o
   9  10   0        0.42       31.18      9.50 o
  10  10   0       63.93       61.14     11.48 o
  11  10   0      197.63      199.87     16.87 o
  12  10   0      577.08      615.31     31.09 o
  13  10   0       18.57       11.61     10.80 o
  14  10   0       39.33       54.28     13.43 o
  15  10   0       69.60       47.45     13.77 o
  16  10   0      472.77      507.96     34.00 o
  17  10   0      262.76      266.43     27.89 o
  18  10   0       21.94       64.28     25.86 o
   1  11   0      519.83      537.08     14.47 o
   2  11   0        0.04        6.87      4.86 o
   3  11   0      637.15      593.38     16.06 o
   4  11   0    13825.01    14007.46    260.33 o
   5  11   0      920.25      931.16     25.25 o
   6  11   0      246.99      251.44     13.62 o
   7  11   0      236.98      264.76     16.20 o
   8  11   0     2145.26     1966.86     62.60 o
   9  11   0        5.21       14.33      9.66 o
  10  11   0        0.24        3.22     10.63 o
  11  11   0      212.34      175.88     16.51 o
  12  11   0      235.65      219.19     18.47 o
  13  11   0      309.88      311.54     21.53 o
  14  11   0       13.97       36.08     13.22 o
  15  11   0       31.34       28.53     14.36 o
  16  11   0      445.64      496.77     32.83 o
  17  11   0       25.82       30.61     18.36 o
   0  12   0      634.79      784.14     30.06 o
   1  12   0     3711.88     3636.59     70.20 o
   2  12   0       73.88       69.28      6.66 o
   3  12   0     2226.80     2226.45     44.97 o
   4  12   0     5425.43     5431.08    114.94 o
   5  12   0      477.06      509.18     26.76 o
   6  12   0        9.94       19.17      8.21 o
   7  12   0        3.39        2.36      8.39 o
   8  12   0       47.48       74.79     11.66 o
   9  12   0       48.13       40.51     11.92 o
  10  12   0        1.05       14.95     11.56 o
  11  12   0      209.72      207.95     18.52 o
  12  12   0        0.04       22.90     11.77 o
  13  12   0       25.54       29.10     13.13 o
  14  12   0        0.09        9.50     14.13 o
  15  12   0        7.14        8.98     14.61 o
  16  12   0        8.85       28.03     16.94 o
  17  12   0       58.37       42.91     20.22 o
   1  13   0      133.16      158.48     10.77 o
   2  13   0       84.18       87.04     10.59 o
   3  13   0       99.23      118.75      8.93 o
   4  13   0     3827.54     3962.37     92.24 o
   5  13   0      103.84      102.79     11.20 o
   6  13   0       34.38       28.18      9.93 o
   7  13   0       18.49       24.10      9.67 o
   8  13   0        7.18       18.26     10.71 o
   9  13   0       63.25       69.24     18.20 o
  10  13   0        0.08        5.99     11.12 o
  11  13   0      159.01      161.29     17.04 o
  12  13   0        5.80       15.53     17.56 o
  13  13   0        3.24       14.18     14.48 o
  14  13   0       21.77       34.70     16.25 o
  15  13   0       15.15       30.61     17.33 o
  16  13   0       30.07       32.01     17.72 o
   0  14   0      508.58      673.60     44.58 o
   1  14   0     1309.36     1301.09     36.86 o
   2  14   0        0.18       13.69      8.57 o
   3  14   0      310.91      323.54     15.46 o
   4  14   0     4462.22     4650.13    111.99 o
   5  14   0        7.34       25.40     10.26 o
   6  14   0       28.32       36.97     10.86 o
   7  14   0      405.92      457.97     27.26 o
   8  14   0     1306.85     1333.90     44.70 o
   9  14   0      168.30      137.31     15.61 o
  10  14   0        6.12       10.76     12.20 o
  11  14   0      122.95      107.32     16.17 o
  12  14   0      269.12      262.09     25.26 o
  13  14   0       11.44       33.93     16.36 o
  14  14   0        0.18       20.34     18.36 o
  15  14   0        0.31       21.00     18.99 o
   1  15   0      182.39      228.66     20.85 o
   2  15   0       15.54       31.81     11.29 o
   3  15   0      673.63      688.88     33.45 o
   4  15   0      869.99      940.54     36.73 o
   5  15   0        6.56       14.12     11.27 o
   6  15   0        0.05        7.78     10.93 o
   7  15   0        0.05       14.10     11.64 o
   8  15   0     3623.88     3904.52    101.84 o
   9  15   0       30.16       37.01     13.33 o
  10  15   0        1.09        0.16     12.21 o
  11  15   0       16.74       52.94     17.01 o
  12  15   0       11.10       11.68     17.45 o
  13  15   0       48.58       36.79     19.21 o
  14  15   0        7.73       25.51     19.93 o
   0  16   0      131.50      180.41     24.62 o
   1  16   0      180.87      221.58     18.36 o
   2  16   0        4.33       14.29     13.66 o
   3  16   0       87.86      100.35     16.23 o
   4  16   0      256.90      243.42     21.57 o
   5  16   0       93.37       88.35     15.83 o
   6  16   0        7.78        7.28     13.67 o
   7  16   0        7.17       26.24     12.89 o
   8  16   0     3402.98     3458.09     95.99 o
   9  16   0      123.21      131.81     18.06 o
  10  16   0        8.11       33.86     17.52 o
  11  16   0        3.98       20.06     18.72 o
  12  16   0     1514.34     1621.24     72.00 o
  13  16   0       11.05       33.19     20.71 o
   1  17   0      103.32      111.51     14.89 o
   2  17   0       27.33       32.94     14.36 o
   3  17   0       49.07       52.15     15.26 o
   4  17   0       84.01       90.34     18.30 o
   5  17   0      137.37      124.52     21.63 o
   6  17   0        9.88       56.63     18.15 o
   7  17   0      120.54      117.68     21.49 o
   8  17   0      445.41      417.49     30.57 o
   9  17   0        4.69        5.48     17.14 o
  10  17   0        2.83        1.28     18.82 o
  11  17   0       93.45       99.46     23.35 o
   0  18   0      126.46      149.76     41.49 o
   1  18   0        5.07       31.51     15.28 o
   2  18   0        1.17        0.72     16.55 o
   3  18   0       40.25       31.05     22.93 o
   4  18   0      348.30      344.10     37.10 o
   5  18   0       24.68       34.22     23.22 o
   6  18   0        0.76       -4.65     20.66 o
   7  18   0        1.59       16.66     21.32 o
   8  18   0      351.16      270.00     28.52 o
   9  18   0       13.20       27.66     20.87 o
  10  18   0        3.05      -15.12     18.55 o
   1  19   0        0.54        8.76     19.24 o
   2  19   0       46.72       31.26     20.28 o
   3  19   0       14.03       12.26     22.19 o
   4  19   0      114.94       59.58     26.97 o
   5  19   0        0.27       14.76     23.01 o
   6  19   0       61.28       49.84     25.35 o
   7  19   0        9.16       20.66     23.46 o
   0  20   0       53.05       33.59     35.45 o
   1  20   0        7.63       -6.17     19.93 o
   2  20   0        3.54       32.89     24.93 o
   3  20   0        0.30       -8.96     24.37 o
   4  20   0      171.91      163.68     45.08 o
 -17   1   1        5.19      -10.50     29.53 o
 -16   1   1      204.50      224.08     58.40 o
 -15   1   1      122.13      116.15     15.88 o
 -14   1   1      193.68      193.10     15.18 o
 -13   1   1      139.41      188.72     21.17 o
 -12   1   1       18.14       34.61     10.21 o
 -11   1   1      228.46      254.95     28.11 o
 -10   1   1      933.52      856.34     35.12 o
  -9   1   1       52.50       49.11      9.98 o
  -8   1   1      573.97      732.41     31.98 o
  -7   1   1      223.65      236.68     10.32 o
  -6   1   1     3744.66     4323.86    112.99 o
  -5   1   1     1073.25     1150.83     28.32 o
  -4   1   1    63207.55    67676.08   1580.55 o
  -3   1   1      261.18      243.82      7.58 o
  -2   1   1     7029.72     7871.20    213.33 o
  -1   1   1      664.45      575.70     15.95 o
   0   1   1        4.98       -1.74      0.87 o
   1   1   1      291.56      255.03     14.03 o
   2   1   1     7347.71     8051.50    161.62 o
   3   1   1      273.01      259.30      7.17 o
   4   1   1    65184.65    68087.95   1487.97 o
   5   1   1     1345.82     1342.32     35.80 o
   6   1   1     3628.37     4128.35    113.02 o
   7   1   1      216.58      226.91     13.04 o
   8   1   1      570.59      693.65     27.83 o
   9   1   1      127.14      114.49     18.77 o
  10   1   1     1001.54      859.55     33.63 o
  11   1   1      374.69      383.02     22.43 o
  12   1   1        9.07        6.40      7.77 o
  13   1   1      259.93      278.04     22.49 o
  14   1   1      206.23      205.06     18.94 o
  15   1   1       57.29       48.79     14.84 o
  16   1   1      191.72      185.41     22.05 o
  17   1   1       12.49       19.96     16.32 o
 -18   2   1       60.57       74.34     44.95 o
 -17   2   1      120.20      107.04     18.14 o
 -16   2   1      146.78      179.28     34.78 o
 -15   2   1      100.89       84.08     18.15 o
 -14   2   1       95.22      117.04     10.02 o
 -13   2   1       57.04       57.14      7.32 o
 -12   2   1     1976.38     2183.90     63.72 o
 -11   2   1      186.16      189.33      8.48 o
 -10   2   1     1403.21     1350.81     37.10 o
  -9   2   1       82.67       96.53      5.62 o
  -8   2   1    20730.79    23583.10    489.84 o
  -7   2   1      485.78      471.72     10.91 o
  -6   2   1     2528.63     2717.69     57.98 o
  -5   2   1     1006.19      968.51     21.48 o
  -4   2   1   153564.16   161355.61   3965.98 o
  -3   2   1      376.82      382.18     12.82 o
  -2   2   1     3057.50     2941.36     73.90 o
  -1   2   1      451.85      419.21     10.26 o
   0   2   1      598.92      652.63     14.66 o
   1   2   1      376.26      359.55      9.33 o
   2   2   1     2810.54     2790.16     63.36 o
   3   2   1      583.04      537.66     13.04 o
   4   2   1   153698.94   161036.98   3274.58 o
   5   2   1      412.75      471.20     19.15 o
   6   2   1     2581.77     2738.51     52.27 o
   7   2   1      204.77      238.66      8.13 o
   8   2   1    20356.62    23110.38    503.15 o
   9   2   1       58.53       74.35      9.55 o
  10   2   1     1315.86     1341.02     40.56 o
  11   2   1      104.40      126.01      8.99 o
  12   2   1     1727.92     1921.21     57.19 o
  13   2   1      139.15      151.76     14.77 o
  14   2   1      124.84      138.30     13.73 o
  15   2   1      165.94      152.84     14.25 o
  16   2   1      182.01      182.34     24.96 o
  17   2   1      242.58      236.07     49.69 o
  18   2   1       35.18       32.15     44.62 o
 -19   3   1      374.66      422.14     40.32 o
 -18   3   1      211.77      269.45     30.75 o
 -17   3   1        6.20       28.55     10.75 o
 -16   3   1     1043.16     1069.81     57.94 o
 -15   3   1      120.90       98.24     11.93 o
 -14   3   1       11.09       19.95      7.99 o
 -13   3   1      280.14      310.40     17.60 o
 -12   3   1     3401.27     3573.23     95.03 o
 -11   3   1      342.35      313.97     10.70 o
 -10   3   1       27.81       28.13      3.84 o
  -9   3   1       16.57       22.47      2.85 o
  -8   3   1    33535.88    36850.25    684.55 o
  -7   3   1      225.86      253.42      9.35 o
  -6   3   1       15.68       19.88      2.87 o
  -5   3   1      392.71      401.90     10.75 o
  -4   3   1     6185.73     7050.42    147.74 o
  -3   3   1      566.31      612.09     18.15 o
  -2   3   1    82002.27    84339.65   1912.23 o
  -1   3   1     1368.39     1302.79     28.38 o
   0   3   1       27.22        9.01      3.39 o
   1   3   1     1715.71     1564.44     34.39 o
   2   3   1    82340.15    84766.23   1791.95 o
   3   3   1     1197.19     1051.83     23.29 o
   4   3   1     6262.95     7056.17    136.65 o
   5   3   1      308.55      318.20      8.38 o
   6   3   1       23.31       45.88      3.76 o
   7   3   1      408.79      367.85      8.72 o
   8   3   1    34430.90    37480.75    644.90 o
   9   3   1        8.09        9.97      2.43 o
  10   3   1       43.71       40.62      5.80 o
  11   3   1      139.81      163.37     10.16 o
  12   3   1     3149.13     3469.63     92.67 o
  13   3   1      307.65      329.46     14.16 o
  14   3   1       24.61       18.22      7.37 o
  15   3   1      172.43      199.74     15.02 o
  16   3   1      864.98      870.23     43.92 o
  17   3   1        5.88       22.49     13.02 o
  18   3   1      132.53      155.16     23.48 o
  19   3   1      155.50      234.65     52.49 o
 -20   4   1      803.73      845.79     79.40 o
 -19   4   1      165.72      132.70     20.06 o
 -18   4   1      701.00      689.55     41.67 o
 -17   4   1      334.55      364.51     26.99 o
 -16   4   1      134.03      191.25     21.52 o
 -15   4   1       42.65       47.38     11.56 o
 -14   4   1      636.76      682.86     29.25 o
 -13   4   1      200.37      183.53     13.82 o
 -12   4   1     3426.47     3717.69    103.05 o
 -11   4   1       86.29       79.12      5.49 o
 -10   4   1     1696.29     1932.38     38.23 o
  -9   4   1      676.22      675.44     15.08 o
  -8   4   1    34741.88    39188.36    793.50 o
  -7   4   1      230.73      258.05      8.61 o
  -6   4   1    35206.52    37780.07    761.92 o
  -5   4   1      163.54      159.09      6.10 o
  -4   4   1      549.65      694.75     17.76 o
  -3   4   1      637.19      591.80     14.89 o
  -2   4   1    33433.28    35021.88    740.90 o
  -1   4   1     1561.24     1350.33     28.66 o
   0   4   1    49348.73    51757.35   1080.94 o
   1   4   1      637.84      734.55     16.97 o
   2   4   1    33543.26    34951.09    734.27 o
   3   4   1      384.04      405.53     10.20 o
   4   4   1      488.57      653.40     15.09 o
   5   4   1       75.33       76.26      4.51 o
   6   4   1    36329.54    38720.02    737.75 o
   7   4   1      189.78      204.29      6.80 o
   8   4   1    35151.42    39256.90    693.69 o
   9   4   1      286.43      328.94     11.28 o
  10   4   1     1765.23     1983.74     38.26 o
  11   4   1       41.39       33.93      4.59 o
  12   4   1     3377.71     3642.43    101.36 o
  13   4   1      187.41      183.24     12.99 o
  14   4   1      599.34      635.60     26.49 o
  15   4   1       95.27       76.63     15.45 o
  16   4   1      191.12      213.08     17.21 o
  17   4   1      136.74      194.06     24.16 o
  18   4   1      483.41      593.70     36.79 o
  19   4   1       76.28       75.84     52.16 o
  20   4   1      834.50      878.27     80.38 o
 -20   5   1     1367.20     1509.91     83.53 o
 -19   5   1        3.22       11.94     15.11 o
 -18   5   1      114.56       99.04     18.99 o
 -17   5   1      123.07      145.25     23.82 o
 -16   5   1     7983.68     8586.33    318.78 o
 -15   5   1       47.23       56.10     13.83 o
 -14   5   1     2429.04     2460.78     88.17 o
 -13   5   1      187.03      211.35     14.54 o
 -12   5   1     7907.92     8633.92    210.11 o
 -11   5   1      257.35      273.84     10.25 o
 -10   5   1     6981.41     7587.21    165.41 o
  -9   5   1      456.50      454.62     12.43 o
  -8   5   1    20552.67    22351.27    468.47 o
  -7   5   1      805.99      743.77     18.72 o
  -6   5   1     2298.08     2491.01     54.80 o
  -5   5   1      146.14      155.31      9.25 o
  -4   5   1      575.93      652.79     16.75 o
  -3   5   1      181.78      194.36     10.96 o
  -2   5   1     5472.53     5839.01    111.51 o
  -1   5   1      245.72      273.92      7.64 o
   0   5   1        1.19        5.61      2.48 o
   1   5   1      382.69      357.45      9.68 o
   2   5   1     5624.80     5920.99    115.87 o
   3   5   1      398.27      378.62      9.86 o
   4   5   1      499.69      597.19     14.40 o
   5   5   1       69.28       85.54      5.52 o
   6   5   1     2309.27     2507.22     55.79 o
   7   5   1      345.52      374.22     13.27 o
   8   5   1    20344.97    22164.51    436.58 o
   9   5   1      290.24      347.02      9.93 o
  10   5   1     7453.05     8037.85    163.34 o
  11   5   1      212.09      215.34      8.68 o
  12   5   1     7609.14     8343.75    194.65 o
  13   5   1      150.60      146.50     13.27 o
  14   5   1     1982.06     2226.51     75.48 o
  15   5   1      115.57       96.87     12.63 o
  16   5   1     7762.35     8155.59    297.99 o
  17   5   1      163.87      167.03     19.09 o
  18   5   1       56.31       70.98     15.97 o
  19   5   1        1.33       22.63     23.82 o
  20   5   1     1158.14     1241.11     76.47 o
 -20   6   1      217.75      227.04     36.74 o
 -19   6   1       65.44       86.20     19.59 o
 -18   6   1       58.44      104.05     20.75 o
 -17   6   1      427.51      417.46     32.85 o
 -16   6   1     2515.41     2861.67    115.22 o
 -15   6   1      287.94      265.64     25.91 o
 -14   6   1      326.63      409.05     51.47 o
 -13   6   1      568.96      614.09     27.95 o
 -12   6   1     2947.41     3169.02     96.33 o
 -11   6   1     1721.93     1652.21     50.24 o
 -10   6   1      209.02      267.65     13.98 o
  -9   6   1      239.42      251.88     11.92 o
  -8   6   1        5.93        7.28      4.41 o
  -7   6   1      383.27      339.90     12.25 o
  -6   6   1      921.20     1064.94     26.80 o
  -5   6   1       15.84       12.85      3.70 o
  -4   6   1       28.30        9.49      4.67 o
  -3   6   1       86.48       88.84      5.05 o
  -2   6   1     1915.70     2019.63     35.79 o
  -1   6   1       30.07       26.94      3.20 o
   0   6   1     1178.28     1296.65     24.10 o
   1   6   1       13.69       14.23      2.51 o
   2   6   1     2049.63     2149.99     38.53 o
   3   6   1       93.06       97.13      4.54 o
   4   6   1       21.63        2.93      3.03 o
   5   6   1       12.72        9.44      3.37 o
   6   6   1      914.82     1068.43     26.48 o
   7   6   1      199.43      208.17      8.69 o
   8   6   1       11.56       10.25      4.14 o
   9   6   1      207.76      218.47     11.40 o
  10   6   1      262.25      321.44     13.53 o
  11   6   1      864.68      908.95     46.62 o
  12   6   1     2944.46     3206.81     87.40 o
  13   6   1      873.01      892.31     43.21 o
  14   6   1      668.08      665.31     32.58 o
  15   6   1      203.16      229.91     19.23 o
  16   6   1     2773.01     2957.98    116.21 o
  17   6   1      567.03      575.09     36.71 o
  18   6   1      134.70      153.51     23.17 o
  19   6   1       28.56       19.66     15.44 o
  20   6   1      227.80      237.91     28.70 o
 -20   7   1       57.68       59.18     24.24 o
 -19   7   1      132.31      174.89     27.84 o
 -18   7   1      141.67      123.10     18.88 o
 -17   7   1      132.84      132.80     21.03 o
 -16   7   1     1924.25     1962.98     84.06 o
 -15   7   1       23.53       34.77     15.88 o
 -14   7   1      884.34      999.38     41.19 o
 -13   7   1     1323.95     1305.91     43.61 o
 -12   7   1    10240.35    10639.94    308.14 o
 -11   7   1      967.99      972.40     33.78 o
 -10   7   1     1543.59     1638.97     50.63 o
  -9   7   1       51.45       48.55      9.04 o
  -8   7   1     1978.55     2008.88     54.78 o
  -7   7   1      198.40      186.20      9.50 o
  -6   7   1      959.24      916.47     25.02 o
  -5   7   1      440.10      436.93     14.19 o
  -4   7   1     1658.99     1549.51     32.12 o
  -3   7   1       80.16       77.94      3.92 o
  -2   7   1     9458.76     9912.49    159.89 o
  -1   7   1      276.60      316.97     11.25 o
   0   7   1        0.47        6.25      2.74 o
   1   7   1      482.59      462.47     10.66 o
   2   7   1     8983.46     9527.65    156.34 o
   3   7   1       64.78       56.89      3.99 o
   4   7   1     1807.02     1676.38     35.51 o
   5   7   1      201.80      220.84     12.84 o
   6   7   1      891.20      891.96     24.28 o
   7   7   1      105.92      113.09      7.02 o
   8   7   1     2262.31     2201.99     54.73 o
   9   7   1      122.90      131.07     11.90 o
  10   7   1     1349.11     1470.08     46.24 o
  11   7   1      763.13      769.87     28.54 o
  12   7   1    10277.00    10923.45    299.15 o
  13   7   1      883.97      860.11     33.14 o
  14   7   1      555.31      673.06     40.29 o
  15   7   1       49.45       27.85     13.27 o
  16   7   1     1723.65     1759.58     75.14 o
  17   7   1      303.06      272.31     26.52 o
  18   7   1       65.86      124.19     34.68 o
  19   7   1       58.07       92.57     23.20 o
  20   7   1       32.83       41.80     21.68 o
 -19   8   1      352.08      359.78     38.97 o
 -18   8   1       61.69       93.67     19.15 o
 -17   8   1      114.76      158.54     26.97 o
 -16   8   1        4.67       23.35     17.36 o
 -15   8   1      568.51      494.92     29.86 o
 -14   8   1       33.43       33.83     10.85 o
 -13   8   1      802.65      762.88     30.20 o
 -12   8   1     1621.89     1693.82     54.23 o
 -11   8   1     1205.06     1196.43     41.04 o
 -10   8   1       21.71       27.64      9.66 o
  -9   8   1     1502.56     1454.25     46.82 o
  -8   8   1      212.32      203.69     21.45 o
  -7   8   1     1161.33     1039.03     30.49 o
  -6   8   1     1158.81     1180.85     29.45 o
  -5   8   1      139.05      151.43      8.25 o
  -4   8   1       17.59        6.61      3.77 o
  -3   8   1       83.66      108.59      4.92 o
  -2   8   1     2424.73     2374.91     40.45 o
  -1   8   1       30.95       32.96      3.84 o
   0   8   1     1442.71     1423.27     24.76 o
   1   8   1       69.57       63.96      4.25 o
   2   8   1     2159.05     2168.22     37.43 o
   3   8   1      170.78      172.41      6.35 o
   4   8   1       28.54       13.68      3.72 o
   5   8   1      306.98      285.58     13.18 o
   6   8   1     1332.02     1307.44     31.05 o
   7   8   1      530.69      579.58     28.47 o
   8   8   1      216.11      188.46     14.86 o
   9   8   1     1725.94     1639.79     54.03 o
  10   8   1       24.36       26.77      8.85 o
  11   8   1      956.55      945.83     33.82 o
  12   8   1     1820.52     1850.90     61.38 o
  13   8   1      745.93      793.62     32.74 o
  14   8   1       73.87       65.56     11.47 o
  15   8   1      235.29      227.98     35.16 o
  16   8   1        5.63       11.41     14.69 o
  17   8   1      183.21      229.63     25.97 o
  18   8   1       98.27       96.30     22.91 o
  19   8   1      167.29      179.66     34.61 o
 -19   9   1       43.86       59.90     20.41 o
 -18   9   1        1.54       23.80     25.17 o
 -17   9   1       80.86       95.04     36.75 o
 -16   9   1      142.73      128.97     18.73 o
 -15   9   1      326.97      328.52     22.31 o
 -14   9   1       47.04       43.81     11.76 o
 -13   9   1        0.06        2.59      9.51 o
 -12   9   1       67.80       62.22     12.96 o
 -11   9   1      997.68      960.03     36.62 o
 -10   9   1      154.48      151.62     13.71 o
  -9   9   1     2016.84     1959.45     61.37 o
  -8   9   1      570.89      636.82     26.82 o
  -7   9   1     1559.70     1365.04     50.87 o
  -6   9   1       93.99      106.93     10.41 o
  -5   9   1       32.86       29.42      4.99 o
  -4   9   1     5363.27     5475.70     97.53 o
  -3   9   1      183.07      172.88      6.44 o
  -2   9   1      141.15      174.31      7.16 o
  -1   9   1       96.34       92.02      4.93 o
   0   9   1        1.21       10.26      3.11 o
   1   9   1      119.21      115.43      5.32 o
   2   9   1      124.12      155.16      6.07 o
   3   9   1       84.15       89.24      5.17 o
   4   9   1     5576.14     5604.32    105.39 o
   5   9   1       36.80       34.25      4.82 o
   6   9   1       43.45       51.53      6.67 o
   7   9   1      678.71      738.88     38.52 o
   8   9   1      536.65      651.37     26.37 o
   9   9   1     1891.60     1783.19     59.31 o
  10   9   1       66.15       76.02     12.33 o
  11   9   1      429.78      458.96     41.41 o
  12   9   1       34.99       26.16     10.57 o
  13   9   1        0.14      -11.69      9.38 o
  14   9   1       34.82       31.11     11.60 o
  15   9   1      134.05      120.84     18.39 o
  16   9   1      128.25      139.88     22.75 o
  17   9   1       57.96       81.13     20.25 o
  18   9   1        1.67       23.51     22.26 o
  19   9   1       26.91       55.50     44.45 o
 -18  10   1       71.46       58.78     21.18 o
 -17  10   1       37.81       14.68     17.83 o
 -16  10   1      124.10      140.45     22.18 o
 -15  10   1      150.01      145.39     20.40 o
 -14  10   1      419.90      501.68     32.50 o
 -13  10   1      203.51      221.50     18.59 o
 -12  10   1       81.91       79.41     14.42 o
 -11  10   1       59.52       45.89     11.53 o
 -10  10   1      684.18      729.67     35.74 o
  -9  10   1      578.35      556.28     26.51 o
  -8  10   1      110.14       86.02     11.89 o
  -7  10   1     2756.51     2565.35     69.08 o
  -6  10   1     1051.40     1069.88     30.12 o
  -5  10   1      462.47      538.14     19.14 o
  -4  10   1     9095.68     9058.94    164.94 o
  -3  10   1      440.71      451.27     11.80 o
  -2  10   1      607.27      678.71     14.75 o
  -1  10   1       40.13       34.78      4.35 o
   0  10   1     6622.42     6688.54    104.37 o
   1  10   1       98.21      105.10      6.54 o
   2  10   1      832.62      818.69     17.06 o
   3  10   1      599.79      565.36     13.45 o
   4  10   1     9016.54     9063.81    170.40 o
   5  10   1      889.01      834.78     23.78 o
   6  10   1     1000.18     1039.85     28.23 o
   7  10   1     1568.64     1622.57     52.09 o
   8  10   1      121.36      113.01     14.23 o
   9  10   1      823.89      784.56     33.34 o
  10  10   1      612.28      729.33     32.27 o
  11  10   1       45.18       45.69     12.04 o
  12  10   1       98.21       94.28     15.87 o
  13  10   1      167.01      160.78     18.33 o
  14  10   1      567.60      603.57     29.06 o
  15  10   1       88.40       98.46     15.15 o
  16  10   1       74.79       79.54     17.41 o
  17  10   1       42.73       66.38     23.09 o
  18  10   1       99.57       58.93     41.17 o
 -17  11   1       14.29       -0.40     19.00 o
 -16  11   1        1.11      -13.69     13.83 o
 -15  11   1      148.29      145.47     19.33 o
 -14  11   1      106.73       86.05     16.82 o
 -13  11   1       31.78       34.71     12.14 o
 -12  11   1      516.33      545.57     27.98 o
 -11  11   1       45.08       58.07     12.44 o
 -10  11   1     1687.20     1633.30     54.14 o
  -9  11   1      201.13      164.22     15.32 o
  -8  11   1      183.55      192.35     14.81 o
  -7  11   1      316.17      321.64     16.26 o
  -6  11   1      486.45      587.08     21.01 o
  -5  11   1      644.54      661.44     21.40 o
  -4  11   1     4392.42     4281.34     83.30 o
  -3  11   1      462.74      448.99     14.14 o
  -2  11   1      290.00      348.05     11.27 o
  -1  11   1       93.96      106.48      6.28 o
   0  11   1        1.48       17.76      4.38 o
   1  11   1       62.76       60.20      5.35 o
   2  11   1      440.09      469.64     13.68 o
   3  11   1      206.84      223.76      9.47 o
   4  11   1     4587.91     4449.16     86.33 o
   5  11   1     1006.04      943.99     26.65 o
   6  11   1      607.66      664.02     22.33 o
   7  11   1      252.25      230.02     14.67 o
   8  11   1      140.69      140.74     14.68 o
   9  11   1       86.31       85.78     13.36 o
  10  11   1     2125.55     2055.69     66.07 o
  11  11   1      100.17       79.39     13.60 o
  12  11   1      610.01      600.58     28.89 o
  13  11   1       16.19       29.27     11.45 o
  14  11   1      209.58      206.98     25.03 o
  15  11   1       60.84       51.44     14.22 o
  16  11   1        2.70       45.02     21.88 o
  17  11   1        8.38        0.08     16.86 o
 -17  12   1       21.54        5.98     22.64 o
 -16  12   1       19.81       19.23     17.67 o
 -15  12   1       22.27       20.55     16.67 o
 -14  12   1      135.08       94.12     19.51 o
 -13  12   1        4.45        5.61     11.95 o
 -12  12   1      586.49      563.69     29.21 o
 -11  12   1      292.51      299.10     25.29 o
 -10  12   1      955.57     1017.02     40.34 o
  -9  12   1        2.36       12.02      9.73 o
  -8  12   1      323.66      397.48     21.22 o
  -7  12   1      324.57      366.14     17.30 o
  -6  12   1     4533.82     4659.08    111.08 o
  -5  12   1      640.13      716.73     27.72 o
  -4  12   1     7462.31     7735.97    150.89 o
  -3  12   1      253.64      264.63     11.99 o
  -2  12   1      514.64      593.21     19.11 o
  -1  12   1      619.41      611.07     16.71 o
   0  12   1    35185.09    36801.63    688.76 o
   1  12   1      256.81      285.94     13.86 o
   2  12   1      997.52      971.58     23.78 o
   3  12   1      154.27      183.48     11.28 o
   4  12   1     7661.95     7825.52    162.53 o
   5  12   1      733.34      753.09     24.41 o
   6  12   1     4796.57     4795.30    114.19 o
   7  12   1      352.29      336.21     20.06 o
   8  12   1      350.74      373.41     26.58 o
   9  12   1        1.72      -16.13      9.87 o
  10  12   1     1156.04     1210.45     45.81 o
  11  12   1      126.81      134.96     17.52 o
  12  12   1      570.49      588.70     29.79 o
  13  12   1        4.37       17.44     11.87 o
  14  12   1      118.00      141.37     19.69 o
  15  12   1       33.13       15.81     14.93 o
  16  12   1       30.96       22.11     16.73 o
  17  12   1       46.84       55.52     20.29 o
 -16  13   1       18.06       19.29     17.61 o
 -15  13   1       74.21       82.46     20.45 o
 -14  13   1       45.94       72.32     19.53 o
 -13  13   1       10.62        7.72     13.15 o
 -12  13   1      185.30      156.08     18.82 o
 -11  13   1       33.98       52.45     13.14 o
 -10  13   1       83.18       84.14     13.86 o
  -9  13   1       66.21       70.35     13.18 o
  -8  13   1      154.79      162.54     15.80 o
  -7  13   1       10.66       16.72      9.56 o
  -6  13   1     2355.13     2339.35     60.29 o
  -5  13   1       67.70       88.08     10.71 o
  -4  13   1     1317.54     1340.02     34.86 o
  -3  13   1      412.90      465.79     21.16 o
  -2  13   1     7671.88     8004.75    166.56 o
  -1  13   1      456.95      471.52     17.45 o
   0  13   1       15.77      145.13     10.35 o
   1  13   1      569.43      587.69     22.55 o
   2  13   1     7996.51     8293.20    172.61 o
   3  13   1      715.80      726.86     21.35 o
   4  13   1     1069.80     1272.48     36.63 o
   5  13   1       55.02       61.45     11.04 o
   6  13   1     2191.28     2204.42     60.00 o
   7  13   1        6.24        8.77      9.33 o
   8  13   1      247.75      240.46     17.60 o
   9  13   1       55.02       44.30     12.32 o
  10  13   1       47.70       35.55     13.26 o
  11  13   1       13.88       42.37     13.66 o
  12  13   1      190.41      200.14     19.63 o
  13  13   1       20.24       -1.76     14.50 o
  14  13   1       35.58       31.67     16.02 o
  15  13   1       31.36       26.44     17.60 o
  16  13   1       31.50       60.20     18.93 o
 -15  14   1        6.38       44.22     19.32 o
 -14  14   1       16.69      -11.13     16.82 o
 -13  14   1       21.64       41.72     17.67 o
 -12  14   1       24.12       59.77     15.78 o
 -11  14   1       66.54       41.92     13.98 o
 -10  14   1       26.77       26.07     13.22 o
  -9  14   1        2.02       19.37     11.84 o
  -8  14   1      493.62      574.33     36.20 o
  -7  14   1      302.34      343.84     19.37 o
  -6  14   1       34.30       44.38     10.86 o
  -5  14   1      463.22      470.33     23.75 o
  -4  14   1     1618.33     1701.95     44.60 o
  -3  14   1      422.20      457.39     19.83 o
  -2  14   1       38.30       42.96      8.93 o
  -1  14   1       67.28       77.78      9.60 o
   0  14   1    10549.13    10795.23    265.19 o
   1  14   1       92.97      103.24     11.54 o
   2  14   1       84.21      100.20     11.29 o
   3  14   1      390.01      387.70     18.11 o
   4  14   1     1698.79     1793.71     48.42 o
   5  14   1      344.17      380.27     20.04 o
   6  14   1       48.69       29.62     10.93 o
   7  14   1      551.19      509.95     34.00 o
   8  14   1      484.86      492.00     25.15 o
   9  14   1        1.83       17.33     11.72 o
  10  14   1       22.17       24.57     12.96 o
  11  14   1       44.71       49.06     14.12 o
  12  14   1       55.19       45.15     15.72 o
  13  14   1        9.45       22.18     16.00 o
  14  14   1       35.72       27.44     17.89 o
  15  14   1        2.84       22.03     19.00 o
 -14  15   1       17.14       31.66     20.50 o
 -13  15   1       44.04       30.79     18.76 o
 -12  15   1       30.85       74.39     19.82 o
 -11  15   1       40.05       45.36     18.04 o
 -10  15   1       65.00       78.66     15.17 o
  -9  15   1       17.39       27.46     13.37 o
  -8  15   1       12.13       12.90     11.78 o
  -7  15   1      204.00      207.97     17.49 o
  -6  15   1      673.57      728.38     40.94 o
  -5  15   1       45.18       40.40     12.66 o
  -4  15   1     1379.57     1410.12     47.70 o
  -3  15   1      408.95      422.37     22.98 o
  -2  15   1     4442.67     4241.58    116.97 o
  -1  15   1      156.57      205.09     17.42 o
   0  15   1       36.25       79.99     14.90 o
   1  15   1      193.71      271.87     21.04 o
   2  15   1     3463.66     3599.47    105.81 o
   3  15   1      274.19      315.56     20.81 o
   4  15   1     1101.60     1262.54     44.56 o
   5  15   1       82.71      100.88     13.77 o
   6  15   1      852.59      873.34     32.94 o
   7  15   1      240.58      220.80     17.65 o
   8  15   1        5.71       31.29     12.29 o
   9  15   1       10.77       56.07     13.90 o
  10  15   1      147.66      144.87     18.86 o
  11  15   1       70.21       92.68     18.85 o
  12  15   1       37.92       41.08     18.37 o
  13  15   1       51.53       47.29     19.26 o
  14  15   1        7.52       15.86     18.96 o
 -13  16   1        4.33       27.30     21.65 o
 -12  16   1      235.08      229.37     46.96 o
 -11  16   1      163.80      150.96     25.32 o
 -10  16   1      170.32      169.49     22.62 o
  -9  16   1       33.42       50.45     15.82 o
  -8  16   1      216.10      232.38     20.19 o
  -7  16   1      100.08      128.00     17.01 o
  -6  16   1      780.60      852.10     41.61 o
  -5  16   1      135.93      138.67     17.07 o
  -4  16   1     1187.95     1318.59     50.56 o
  -3  16   1      122.46      153.39     17.86 o
  -2  16   1       85.32       99.06     15.24 o
  -1  16   1       89.97       96.65     14.79 o
   0  16   1      665.74      784.13     34.73 o
   1  16   1       96.67      130.39     15.25 o
   2  16   1       73.80       80.49     14.31 o
   3  16   1      298.80      240.82     20.65 o
   4  16   1     1166.84     1266.89     48.86 o
   5  16   1      287.26      309.37     22.59 o
   6  16   1      741.74      755.83     36.60 o
   7  16   1      244.86      203.74     17.49 o
   8  16   1      316.86      303.13     24.80 o
   9  16   1       73.67       74.41     16.46 o
  10  16   1      178.38      137.75     21.01 o
  11  16   1      151.96      108.22     22.32 o
  12  16   1      303.78      281.41     30.25 o
  13  16   1       10.38       12.46     19.37 o
 -11  17   1       41.86       47.94     20.79 o
 -10  17   1       37.89       69.37     20.58 o
  -9  17   1       26.04       43.40     18.25 o
  -8  17   1      134.14      172.76     23.91 o
  -7  17   1      130.60      150.16     21.00 o
  -6  17   1       64.74       74.16     18.80 o
  -5  17   1       33.30       35.23     17.05 o
  -4  17   1       38.83       29.62     15.36 o
  -3  17   1       25.80       17.97     14.65 o
  -2  17   1       39.47       63.80     15.48 o
  -1  17   1      104.65       89.51     15.24 o
   0  17   1       12.42       35.41     11.19 o
   1  17   1       42.79       43.02     13.10 o
   2  17   1       95.53      116.34     16.73 o
   3  17   1       36.55       50.66     15.10 o
   4  17   1       30.24       33.39     15.73 o
   5  17   1       62.14       57.98     18.95 o
   6  17   1       96.59      100.28     19.81 o
   7  17   1      311.04      336.51     31.30 o
   8  17   1      142.14      172.06     23.35 o
   9  17   1       57.27       36.10     21.79 o
  10  17   1       59.75       66.34     20.86 o
  11  17   1      102.44      103.43     23.39 o
 -10  18   1       18.07       25.48     21.68 o
  -9  18   1       94.76       89.06     22.99 o
  -8  18   1       86.26       93.88     23.38 o
  -7  18   1       40.92       74.07     23.08 o
  -6  18   1        0.10       31.08     21.56 o
  -5  18   1      265.69      240.78     31.73 o
  -4  18   1      296.84      364.85     38.21 o
  -3  18   1       50.95      116.77     26.75 o
  -2  18   1       14.93       23.60     18.00 o
  -1  18   1       17.05       36.92     15.52 o
   0  18   1        0.33        1.98     15.89 o
   1  18   1       33.52       29.59     15.61 o
   2  18   1       34.53       38.08     17.95 o
   3  18   1       36.52       44.37     22.33 o
   4  18   1      366.03      333.39     37.44 o
   5  18   1      111.43       87.73     25.14 o
   6  18   1        0.08       19.00     20.32 o
   7  18   1       53.94       64.72     23.75 o
   8  18   1       89.96       97.27     22.81 o
   9  18   1      124.77      119.77     24.45 o
  10  18   1       43.82       13.22     19.71 o
  -7  19   1       54.20       54.52     24.86 o
  -6  19   1       24.88       25.64     32.54 o
  -5  19   1      219.54      246.12     52.30 o
  -4  19   1        8.59       27.43     30.97 o
  -3  19   1       57.40       44.89     43.85 o
  -2  19   1       23.47        1.88     18.92 o
  -1  19   1      169.96      170.79     25.38 o
   0  19   1        1.61        6.41     16.94 o
   1  19   1      108.08       96.01     22.18 o
   2  19   1        9.98       39.97     20.16 o
   3  19   1       56.14       60.34     25.03 o
   4  19   1       17.70       19.93     25.29 o
   5  19   1      109.18       75.77     26.40 o
   6  19   1       16.07       58.38     26.94 o
   7  19   1       42.91       46.38     26.04 o
  -4  20   1        3.07       19.55     26.24 o
  -3  20   1        1.90       -7.56     23.68 o
  -2  20   1       50.19        1.13     32.15 o
  -1  20   1       51.14       24.33     21.11 o
   0  20   1        0.65      -13.86     19.55 o
   1  20   1       71.31       63.95     22.14 o
   2  20   1       81.68       55.97     25.42 o
   3  20   1        0.79       10.80     25.19 o
   4  20   1        7.46       38.64     27.87 o
 -16   0   2      145.84       97.11     41.01 o
 -15   0   2      148.62      109.25     40.68 o
 -14   0   2      959.80      970.92     48.05 o
 -13   0   2       10.50       24.02      8.77 o
 -12   0   2     1785.51     1896.98     99.84 o
 -11   0   2      615.31      723.77     53.27 o
 -10   0   2      387.06      405.33     28.77 o
  -9   0   2       46.41       53.15     21.33 o
  -8   0   2     9730.92     9498.25    747.69 o
  -7   0   2      322.45      333.00     15.27 o
  -6   0   2     3451.05     3698.54    129.16 o
  -5   0   2     1372.56     1274.25     46.15 o
  -4   0   2    22192.51    23385.61    805.31 o
  -3   0   2      353.80      406.19     14.77 o
  -2   0   2      618.34      692.42     29.54 o
  -1   0   2     2757.40     1599.99     93.05 o
   1   0   2     2113.16     1923.65     51.84 o
   2   0   2      797.15      875.04     21.70 o
   3   0   2      787.36      756.80     21.76 o
   4   0   2    24884.25    24926.37    657.28 o
   5   0   2      747.89      790.09     41.77 o
   6   0   2     3789.64     3903.16    147.55 o
   7   0   2      411.36      399.00     22.12 o
   8   0   2     8743.31     8859.62    329.14 o
   9   0   2       56.98       47.50     12.53 o
  10   0   2      396.43      454.37     26.64 o
  11   0   2      314.28      331.35     36.27 o
  12   0   2     1787.75     1875.07    102.45 o
  13   0   2       23.39       45.99     15.75 o
  14   0   2     1231.54     1256.33     73.88 o
  15   0   2       84.45       89.29     32.72 o
  16   0   2       59.59       71.36     21.80 o
  17   0   2      159.70      142.28     33.58 o
 -17   1   2       56.70       24.38     13.73 o
 -16   1   2      506.77      584.80     46.82 o
 -15   1   2      529.53      482.05     34.31 o
 -14   1   2       12.63       18.05     10.75 o
 -13   1   2        9.33       13.92      5.42 o
 -12   1   2        3.70        7.77      6.02 o
 -11   1   2      481.78      450.44     18.45 o
 -10   1   2      922.95      909.16     28.82 o
  -9   1   2      126.95      144.39      8.14 o
  -8   1   2     6038.12     6687.54    143.89 o
  -7   1   2      776.26      846.93     19.02 o
  -6   1   2     5036.03     5058.19    102.80 o
  -5   1   2      392.72      426.52     10.65 o
  -4   1   2     2575.56     2679.89     66.70 o
  -3   1   2     2156.71     2031.09     49.03 o
  -2   1   2     1369.04     1273.11     29.77 o
  -1   1   2      902.00      740.91     16.36 o
   0   1   2        6.50       -3.26      1.63 o
   1   1   2      447.64      481.52      9.78 o
   2   1   2     2133.22     1777.08     32.57 o
   3   1   2      949.31     1091.01     22.83 o
   4   1   2     2277.28     2429.50     50.87 o
   5   1   2      596.46      554.30     13.08 o
   6   1   2     4385.05     4454.38    109.57 o
   7   1   2     1467.58     1393.15     44.55 o
   8   1   2     6717.32     7014.33    207.20 o
   9   1   2      290.53      284.61     16.45 o
  10   1   2      932.50      919.07     31.60 o
  11   1   2      244.10      287.27     22.15 o
  12   1   2        2.30        0.29      8.36 o
  13   1   2       22.75        3.62      9.59 o
  14   1   2       16.69       24.51     11.37 o
  15   1   2      217.15      221.34     28.11 o
  16   1   2      629.06      722.24     42.16 o
  17   1   2       41.60       24.00     15.40 o
  18   1   2      154.68      143.70     47.90 o
 -19   2   2       82.12       67.91     20.01 o
 -18   2   2       37.53       31.43     23.46 o
 -17   2   2       66.80       92.15     34.27 o
 -16   2   2       10.31        9.46      9.45 o
 -15   2   2       33.90       28.41      9.86 o
 -14   2   2      114.68      124.26     12.10 o
 -13   2   2       14.04       15.02      5.83 o
 -12   2   2       23.66       32.50      5.50 o
 -11   2   2       92.75      100.14      7.45 o
 -10   2   2      233.68      213.20      7.98 o
  -9   2   2      469.95      483.55     12.10 o
  -8   2   2     3398.85     3848.47     79.01 o
  -7   2   2      114.25      116.05      4.53 o
  -6   2   2     1729.55     1963.87     42.35 o
  -5   2   2      485.91      565.06     13.24 o
  -4   2   2    23676.12    25509.86    600.39 o
  -3   2   2     2785.24     2810.83     73.88 o
  -2   2   2     4113.26     3889.10     97.30 o
  -1   2   2      866.70      958.59     23.23 o
   0   2   2     8615.45     8193.28    161.78 o
   1   2   2     1707.19     1503.43     29.72 o
   2   2   2     2936.38     3142.84     63.71 o
   3   2   2     3224.36     3095.19     59.22 o
   4   2   2    23539.77    25411.99    490.55 o
   5   2   2      754.62      799.91     16.62 o
   6   2   2     1582.14     1832.19     34.98 o
   7   2   2       50.03       51.10      3.07 o
   8   2   2     4092.57     4404.52     95.32 o
   9   2   2      268.91      313.57     11.49 o
  10   2   2      271.79      239.31     12.51 o
  11   2   2       52.19       37.07      5.50 o
  12   2   2       47.21       38.87      9.47 o
  13   2   2       34.04       22.49      6.36 o
  14   2   2      121.81      129.05     13.99 o
  15   2   2       14.64       30.89      9.26 o
  16   2   2        8.47       13.08     10.09 o
  17   2   2       93.03       92.49     22.58 o
  18   2   2       19.05       82.17     30.95 o
 -20   3   2      279.37      326.77     40.35 o
 -19   3   2      159.83      163.40     25.63 o
 -18   3   2      610.87      642.30     37.60 o
 -17   3   2       49.12       28.11     12.90 o
 -16   3   2      375.88      422.77     27.76 o
 -15   3   2        0.58       10.61     12.00 o
 -14   3   2        7.99       18.93      6.98 o
 -13   3   2       10.90       21.97      7.39 o
 -12   3   2      508.94      583.04     22.71 o
 -11   3   2       54.37       53.92      5.20 o
 -10   3   2     1478.25     1621.96     34.06 o
  -9   3   2      407.42      430.66     10.49 o
  -8   3   2     5993.49     6310.40    121.88 o
  -7   3   2       36.87       41.17      4.39 o
  -6   3   2       66.62       82.59      5.35 o
  -5   3   2     2850.01     2726.30     60.47 o
  -4   3   2     2974.81     3296.89     72.69 o
  -3   3   2     3842.66     3501.25     80.99 o
  -2   3   2     6418.66     6017.19    145.62 o
  -1   3   2      189.29      182.79      8.28 o
   0   3   2       11.35       10.88      2.22 o
   1   3   2      395.26      315.91      8.41 o
   2   3   2     7049.85     6466.50    128.90 o
   3   3   2     1800.78     1899.13     36.36 o
   4   3   2     3865.07     3949.12     69.91 o
   5   3   2     1324.90     1501.37     37.64 o
   6   3   2       90.55       90.57      4.19 o
   7   3   2       82.29       81.74      3.92 o
   8   3   2     6461.95     6648.42    118.62 o
   9   3   2      420.72      463.01     10.62 o
  10   3   2     1666.80     1738.22     40.51 o
  11   3   2       38.86       46.05      6.95 o
  12   3   2      606.17      660.01     28.53 o
  13   3   2       21.01       19.52      5.76 o
  14   3   2       16.27       15.68      7.38 o
  15   3   2        1.32        3.27      7.39 o
  16   3   2      509.67      485.18     28.33 o
  17   3   2       20.44       22.27     17.84 o
  18   3   2      499.80      535.56     41.96 o
  19   3   2       91.66       88.73     19.53 o
 -20   4   2      545.49      674.20     68.90 o
 -19   4   2      462.92      511.70     36.55 o
 -18   4   2       88.29      102.26     16.67 o
 -17   4   2      180.71      199.94     29.41 o
 -16   4   2        4.16       15.38     12.08 o
 -15   4   2      243.89      244.87     16.66 o
 -14   4   2      424.13      443.18     24.35 o
 -13   4   2      108.87      113.60      9.63 o
 -12   4   2     3526.27     3845.18    104.99 o
 -11   4   2      119.69      131.72     11.09 o
 -10   4   2       55.49       61.39      6.35 o
  -9   4   2      236.20      259.83      8.34 o
  -8   4   2       85.99      103.48      7.13 o
  -7   4   2     3626.21     3488.09     74.86 o
  -6   4   2       62.48       76.08      6.39 o
  -5   4   2      100.55      101.76      5.74 o
  -4   4   2     3441.61     3575.88     72.52 o
  -3   4   2      370.61      427.02     14.61 o
  -2   4   2     5123.58     5276.82    113.55 o
  -1   4   2       52.97       42.68      4.16 o
   0   4   2      887.57      603.51     14.50 o
   1   4   2      127.89       92.70      4.12 o
   2   4   2     5155.93     5272.12    102.69 o
   3   4   2      783.13      697.63     14.79 o
   4   4   2     3496.56     3628.74     66.56 o
   5   4   2       52.81       59.10      4.05 o
   6   4   2      133.65      109.41      5.16 o
   7   4   2     1551.09     1763.59     47.31 o
   8   4   2       37.21       39.43      4.98 o
   9   4   2      228.64      261.55      7.58 o
  10   4   2      111.03       99.18      4.80 o
  11   4   2      266.90      258.81      9.89 o
  12   4   2     3990.27     4247.96    117.39 o
  13   4   2      239.97      249.77     15.25 o
  14   4   2      323.68      381.09     19.49 o
  15   4   2      100.40      131.33     15.01 o
  16   4   2        2.18       16.69     10.19 o
  17   4   2      273.18      309.76     20.62 o
  18   4   2       89.20      109.23     19.16 o
  19   4   2      230.46      208.33     34.12 o
  20   4   2      663.50      679.13     65.29 o
 -20   5   2       56.68       85.85     19.40 o
 -19   5   2       55.50       76.72     19.30 o
 -18   5   2       43.83       39.44     14.79 o
 -17   5   2      110.72       92.00     27.89 o
 -16   5   2     1239.65     1279.82     56.23 o
 -15   5   2     1243.96     1260.14     56.35 o
 -14   5   2      109.40      121.20     14.89 o
 -13   5   2      602.40      570.94     23.06 o
 -12   5   2     7097.89     7777.96    205.98 o
 -11   5   2      119.27      132.92      9.20 o
 -10   5   2      760.38      800.90     22.27 o
  -9   5   2      123.50      130.94      6.34 o
  -8   5   2       71.54       85.05      7.88 o
  -7   5   2       95.11      130.22      6.38 o
  -6   5   2     7258.68     7693.72    168.17 o
  -5   5   2       98.44      102.80      6.53 o
  -4   5   2     2958.62     2864.36     60.51 o
  -3   5   2     1214.56     1055.49     22.72 o
  -2   5   2     6595.72     6545.74    118.28 o
  -1   5   2     2013.36     2009.99     40.51 o
   0   5   2       83.44       90.52      4.54 o
   1   5   2     2483.86     2295.67     44.55 o
   2   5   2     6049.24     6229.50    114.44 o
   3   5   2      724.97      696.36     14.77 o
   4   5   2     3239.29     3020.34     58.50 o
   5   5   2      126.78      142.23      6.02 o
   6   5   2     7125.31     7658.69    149.01 o
   7   5   2      205.14      222.99      8.21 o
   8   5   2      154.02      154.81     10.18 o
   9   5   2       79.77       76.37      4.75 o
  10   5   2      631.74      748.32     18.68 o
  11   5   2      195.63      196.32      8.24 o
  12   5   2     7703.44     8198.86    191.49 o
  13   5   2      333.35      372.79     38.13 o
  14   5   2      147.40      113.04     13.02 o
  15   5   2      540.59      601.82     49.83 o
  16   5   2     1403.22     1332.70     50.93 o
  17   5   2      231.37      243.14     28.29 o
  18   5   2       26.94       18.78     18.52 o
  19   5   2       26.04       60.72     19.52 o
  20   5   2       96.07      135.20     42.16 o
 -20   6   2      526.31      677.02     51.84 o
 -19   6   2        0.02       18.96     16.61 o
 -18   6   2      693.68      718.42     71.13 o
 -17   6   2      263.69      329.13     38.93 o
 -16   6   2     2168.80     2458.20     98.87 o
 -15   6   2      688.87      649.05     36.42 o
 -14   6   2     1250.34     1255.03     50.76 o
 -13   6   2      267.72      300.85     16.30 o
 -12   6   2       43.23       61.54      9.37 o
 -11   6   2      619.09      657.05     25.89 o
 -10   6   2     1851.76     2016.88     58.38 o
  -9   6   2      887.84      814.02     25.22 o
  -8   6   2     1025.19     1095.48     28.52 o
  -7   6   2      160.05      159.70      8.15 o
  -6   6   2      133.85      110.84      6.70 o
  -5   6   2       84.36       80.76      5.73 o
  -4   6   2      523.09      584.59     15.60 o
  -3   6   2      597.71      520.60     11.84 o
  -2   6   2     3730.98     3570.76     59.92 o
  -1   6   2      106.83       90.99      4.15 o
   0   6   2     5382.24     5333.46     95.96 o
   1   6   2       68.78       66.97      4.17 o
   2   6   2     4118.07     3836.91     65.35 o
   3   6   2      280.62      317.59     10.88 o
   4   6   2      579.92      621.73     14.40 o
   5   6   2      177.22      179.40      7.32 o
   6   6   2      213.42      182.24      8.11 o
   7   6   2       71.77       61.23      5.60 o
   8   6   2     1170.66     1155.31     29.09 o
   9   6   2      362.35      395.44     25.01 o
  10   6   2     1616.27     1837.35     48.86 o
  11   6   2      614.32      594.06     23.35 o
  12   6   2       24.27       40.13      7.53 o
  13   6   2      349.52      378.54     20.02 o
  14   6   2     1010.19     1115.05     59.01 o
  15   6   2      377.59      351.62     37.01 o
  16   6   2     2400.37     2509.25    100.45 o
  17   6   2      492.59      502.26     52.42 o
  18   6   2      515.75      637.43     42.49 o
  19   6   2        0.01       26.23     17.02 o
  20   6   2      574.28      594.33     46.12 o
 -20   7   2      183.89      194.36     30.27 o
 -19   7   2       52.47       67.80     23.01 o
 -18   7   2      109.58      125.01     24.08 o
 -17   7   2      126.40      126.00     28.25 o
 -16   7   2      352.30      324.82     29.80 o
 -15   7   2      159.48      152.33     16.83 o
 -14   7   2      349.23      347.82     23.06 o
 -13   7   2      250.18      242.50     20.79 o
 -12   7   2     1947.02     1963.49     60.48 o
 -11   7   2      440.21      414.28     29.68 o
 -10   7   2      782.83      826.27     30.09 o
  -9   7   2      387.91      419.83     20.16 o
  -8   7   2     1739.45     1849.84     48.64 o
  -7   7   2      277.49      288.16     11.52 o
  -6   7   2       40.70       59.09      6.10 o
  -5   7   2      901.00      801.65     21.20 o
  -4   7   2     4383.34     4588.93     90.48 o
  -3   7   2      247.62      253.31      7.21 o
  -2   7   2       28.57       27.24      3.24 o
  -1   7   2      334.05      387.90      9.28 o
   0   7   2        0.61        1.54      2.55 o
   1   7   2      576.05      536.07     11.44 o
   2   7   2       31.13       31.73      3.46 o
   3   7   2      172.40      198.87      6.26 o
   4   7   2     4693.74     4832.21     88.19 o
   5   7   2      764.94      708.48     17.11 o
   6   7   2       89.77      114.80      6.87 o
   7   7   2      232.42      247.01     11.41 o
   8   7   2     2213.61     2209.68     54.93 o
   9   7   2      184.18      211.50     14.16 o
  10   7   2      581.14      692.78     26.36 o
  11   7   2      197.62      213.86     17.55 o
  12   7   2     1918.95     2004.69     61.08 o
  13   7   2      480.82      486.96     27.17 o
  14   7   2      290.13      297.04     19.86 o
  15   7   2       67.08       82.53     15.34 o
  16   7   2      240.89      240.86     39.46 o
  17   7   2      127.25      120.40     23.72 o
  18   7   2       87.46      124.74     21.79 o
  19   7   2       45.09       81.72     31.66 o
  20   7   2      140.33      141.83     26.81 o
 -19   8   2       14.62       22.98     20.18 o
 -18   8   2     1309.26     1372.44     81.23 o
 -17   8   2       61.12       37.21     16.00 o
 -16   8   2     2026.31     2021.44     98.64 o
 -15   8   2      298.29      286.22     30.71 o
 -14   8   2     2048.93     2003.61     71.09 o
 -13   8   2      102.68       83.22     16.75 o
 -12   8   2        7.21        0.58      9.88 o
 -11   8   2      202.59      187.90     14.29 o
 -10   8   2     1769.21     1812.44     59.23 o
  -9   8   2       32.05       34.94     10.45 o
  -8   8   2      231.57      312.16     21.95 o
  -7   8   2     1270.78     1204.41     38.42 o
  -6   8   2       14.58       11.86      4.67 o
  -5   8   2      280.95      244.95      9.71 o
  -4   8   2     3482.27     3402.69     66.63 o
  -3   8   2      992.08      887.06     17.34 o
  -2   8   2     1985.72     2016.36     34.26 o
  -1   8   2      958.68      757.29     14.79 o
   0   8   2     9432.42     9067.30    140.80 o
   1   8   2      556.44      539.15     12.09 o
   2   8   2     2555.86     2291.07     40.78 o
   3   8   2      409.70      462.77     13.14 o
   4   8   2     3751.11     3612.97     67.06 o
   5   8   2      114.68      121.89      7.45 o
   6   8   2        5.95        8.54      4.36 o
   7   8   2      943.88      942.78     28.72 o
   8   8   2      381.53      441.76     21.57 o
   9   8   2       16.26       12.69      8.46 o
  10   8   2     2051.10     2133.31     68.69 o
  11   8   2      134.37      140.07     15.23 o
  12   8   2       16.25        6.82      8.75 o
  13   8   2      187.75      191.83     15.50 o
  14   8   2     2068.16     2139.74     70.20 o
  15   8   2      142.85      135.26     16.07 o
  16   8   2     2227.77     2288.57     93.73 o
  17   8   2       50.50       66.69     19.12 o
  18   8   2     1370.81     1406.16     72.02 o
  19   8   2       19.98       36.64     20.95 o
 -19   9   2      200.21      181.10     32.24 o
 -18   9   2      101.62       89.60     21.09 o
 -17   9   2       26.62       71.53     18.72 o
 -16   9   2     1248.78     1260.87     65.41 o
 -15   9   2        6.01        2.29     10.77 o
 -14   9   2       39.63       38.62     12.16 o
 -13   9   2       67.82       58.97     12.70 o
 -12   9   2      123.23      124.33     13.81 o
 -11   9   2      111.40       83.73     12.31 o
 -10   9   2       79.68       83.51     11.56 o
  -9   9   2      507.97      514.61     24.75 o
  -8   9   2     1077.45     1027.32     38.10 o
  -7   9   2      452.20      475.58     21.30 o
  -6   9   2     2860.05     2897.07     66.18 o
  -5   9   2      241.16      294.75     10.92 o
  -4   9   2     4904.15     4986.28     93.49 o
  -3   9   2      555.90      531.42     12.18 o
  -2   9   2       83.90       56.91      4.41 o
  -1   9   2      142.82      152.93      6.20 o
   0   9   2       16.53       19.60      3.35 o
   1   9   2      243.35      241.53      7.75 o
   2   9   2       36.08       27.62      3.98 o
   3   9   2      227.12      287.19      8.53 o
   4   9   2     4891.07     4932.73     90.75 o
   5   9   2      477.15      456.44     12.75 o
   6   9   2     3702.30     3564.77     77.65 o
   7   9   2      393.23      386.53     17.83 o
   8   9   2     1448.34     1308.21     42.24 o
   9   9   2      266.84      253.08     20.49 o
  10   9   2      165.24      155.30     14.71 o
  11   9   2       81.10       85.63     12.55 o
  12   9   2       87.12       96.08     13.26 o
  13   9   2      138.25      120.09     14.39 o
  14   9   2       16.56       18.19     10.99 o
  15   9   2        4.48        4.05     11.84 o
  16   9   2     1453.12     1419.45     62.81 o
  17   9   2       13.35       10.94     16.75 o
  18   9   2       60.33       27.85     20.16 o
  19   9   2       82.74      121.32     33.96 o
 -18  10   2      177.00      185.80     26.81 o
 -17  10   2       27.23       38.11     16.85 o
 -16  10   2       52.89       68.86     22.46 o
 -15  10   2       97.15       87.51     15.39 o
 -14  10   2     1324.69     1269.52     51.29 o
 -13  10   2       78.46       68.84     13.26 o
 -12  10   2       55.69       65.01     12.10 o
 -11  10   2      568.56      490.97     24.79 o
 -10  10   2      113.65      120.61     14.85 o
  -9  10   2      215.10      222.77     16.53 o
  -8  10   2     2315.23     2252.60     68.17 o
  -7  10   2      256.60      260.80     14.68 o
  -6  10   2       29.10       26.01      7.36 o
  -5  10   2      684.08      629.55     20.50 o
  -4  10   2        2.33        1.67      4.67 o
  -3  10   2     2243.57     2001.61     36.11 o
  -2  10   2      913.81      915.64     18.16 o
  -1  10   2       10.84       12.21      3.83 o
   0  10   2      844.25      871.68     16.93 o
   1  10   2       18.44       21.34      4.03 o
   2  10   2     1038.49     1003.55     19.89 o
   3  10   2      995.59     1096.25     25.45 o
   4  10   2        1.88       -1.49      4.85 o
   5  10   2      279.89      328.72     14.76 o
   6  10   2       11.88       10.84      6.47 o
   7  10   2      323.38      326.22     18.16 o
   8  10   2     2364.02     2332.07     74.45 o
   9  10   2      411.96      407.59     22.70 o
  10  10   2      126.79      142.38     21.02 o
  11  10   2      237.08      247.73     20.20 o
  12  10   2      129.60      115.01     14.48 o
  13  10   2      139.49       98.24     14.08 o
  14  10   2     1371.50     1393.98     51.32 o
  15  10   2      145.30      162.71     17.72 o
  16  10   2       66.59       82.31     16.94 o
  17  10   2       49.44       49.59     22.63 o
  18  10   2      191.15      204.02     41.36 o
 -17  11   2       34.89       45.57     18.10 o
 -16  11   2       82.61       78.42     19.49 o
 -15  11   2       12.27        5.46     14.03 o
 -14  11   2       19.40       33.24     14.11 o
 -13  11   2      267.69      258.45     20.67 o
 -12  11   2       77.36       62.60     13.96 o
 -11  11   2      394.97      391.67     34.71 o
 -10  11   2      822.36      886.58     35.71 o
  -9  11   2       56.22       64.67     10.55 o
  -8  11   2      426.82      441.80     20.26 o
  -7  11   2      109.30      103.53     10.66 o
  -6  11   2      218.90      270.87     17.32 o
  -5  11   2      587.99      573.59     28.52 o
  -4  11   2      293.02      322.93     15.11 o
  -3  11   2      388.06      366.58     12.11 o
  -2  11   2      318.87      343.16     11.56 o
  -1  11   2      145.23      131.09      7.85 o
   0  11   2       16.51       19.13      4.46 o
   1  11   2      112.59      129.43      6.70 o
   2  11   2      299.69      319.16     11.55 o
   3  11   2      210.93      215.09     10.12 o
   4  11   2      441.42      440.32     14.17 o
   5  11   2      244.93      218.88     17.27 o
   6  11   2      456.76      433.60     18.29 o
   7  11   2      101.34      107.45     12.62 o
   8  11   2      393.98      401.78     23.31 o
   9  11   2       85.23       80.02     14.82 o
  10  11   2      901.82      892.77     37.98 o
  11  11   2      247.95      254.65     20.01 o
  12  11   2      183.17      167.22     17.26 o
  13  11   2      183.67      197.83     17.78 o
  14  11   2       47.43       39.66     13.16 o
  15  11   2       10.48       19.75     14.52 o
  16  11   2       41.10       34.04     17.59 o
  17  11   2       39.07       65.93     19.04 o
 -17  12   2       16.05       32.42     19.69 o
 -16  12   2       22.91       35.08     18.96 o
 -15  12   2        5.79       -4.47     15.59 o
 -14  12   2       39.62       49.38     18.32 o
 -13  12   2        6.02       15.09     12.55 o
 -12  12   2      255.73      266.39     26.32 o
 -11  12   2      234.84      230.42     18.21 o
 -10  12   2        4.53        5.44     10.30 o
  -9  12   2      260.48      268.39     22.85 o
  -8  12   2      105.22      104.73     11.93 o
  -7  12   2      483.53      502.58     20.59 o
  -6  12   2        1.65        8.46      7.86 o
  -5  12   2      294.54      300.81     22.66 o
  -4  12   2      201.82      257.91     12.42 o
  -3  12   2      482.24      481.46     15.38 o
  -2  12   2       30.88       29.05      6.15 o
  -1  12   2      367.67      419.15     16.45 o
   0  12   2    10139.87    10322.96    196.91 o
   1  12   2      895.96      832.43     20.97 o
   2  12   2       16.43       14.90      5.79 o
   3  12   2      296.46      344.21     17.30 o
   4  12   2      252.48      320.35     13.89 o
   5  12   2      198.52      191.69     15.87 o
   6  12   2        3.43       13.62      8.74 o
   7  12   2      491.74      484.15     25.77 o
   8  12   2      109.76      136.00     14.48 o
   9  12   2      174.22      137.39     15.64 o
  10  12   2        2.43        0.32     11.09 o
  11  12   2      251.25      246.60     19.78 o
  12  12   2      282.62      275.83     26.82 o
  13  12   2        4.24        6.29     11.34 o
  14  12   2       40.44       38.38     15.87 o
  15  12   2       13.93       22.53     14.99 o
  16  12   2       31.12       16.55     16.17 o
  17  12   2        6.65       15.67     18.53 o
 -16  13   2      105.19      109.35     24.77 o
 -15  13   2      137.76       88.28     19.88 o
 -14  13   2        5.29       43.39     18.07 o
 -13  13   2      254.23      232.61     22.88 o
 -12  13   2       33.89       28.80     13.21 o
 -11  13   2       57.57       46.23     12.62 o
 -10  13   2      233.03      245.87     30.09 o
  -9  13   2      134.06       98.67     16.49 o
  -8  13   2       72.47       67.59     12.29 o
  -7  13   2      207.44      213.02     18.81 o
  -6  13   2      293.28      309.90     16.59 o
  -5  13   2      653.10      617.31     28.84 o
  -4  13   2     3208.02     3258.14     77.00 o
  -3  13   2       39.06       50.31      7.30 o
  -2  13   2      973.62      952.54     25.59 o
  -1  13   2     1018.72      921.76     26.15 o
   0  13   2        0.64       28.52      7.69 o
   1  13   2      594.92      689.36     21.25 o
   2  13   2      736.47      818.05     23.89 o
   3  13   2       16.48       39.85      8.13 o
   4  13   2     3466.71     3566.63     91.04 o
   5  13   2      408.03      445.75     20.73 o
   6  13   2      402.76      463.24     21.96 o
   7  13   2      156.87      141.96     13.01 o
   8  13   2      161.96      144.99     14.50 o
   9  13   2      112.43       92.62     14.90 o
  10  13   2      382.04      393.04     25.35 o
  11  13   2       23.79        4.61     13.41 o
  12  13   2       13.89       29.05     13.15 o
  13  13   2      164.92      138.47     23.68 o
  14  13   2        2.46       34.67     16.28 o
  15  13   2      143.53      120.13     20.28 o
  16  13   2       66.11       70.59     19.96 o
 -15  14   2       37.93       24.56     19.76 o
 -14  14   2       39.85       32.95     19.08 o
 -13  14   2       45.59       51.83     19.37 o
 -12  14   2      130.15       89.92     17.19 o
 -11  14   2       98.37       79.85     16.29 o
 -10  14   2      318.03      308.71     21.82 o
  -9  14   2      122.14      102.28     14.73 o
  -8  14   2     1183.77     1254.42     40.53 o
  -7  14   2      572.19      520.73     25.26 o
  -6  14   2      763.69      851.86     31.03 o
  -5  14   2      143.46      126.78     12.54 o
  -4  14   2     4172.22     4324.28    100.62 o
  -3  14   2       77.93      109.22     10.41 o
  -2  14   2        4.62        8.53      7.92 o
  -1  14   2     1056.00     1025.61     30.96 o
   0  14   2       10.76       25.34      9.32 o
   1  14   2      595.10      649.76     32.72 o
   2  14   2        5.09       11.09      8.74 o
   3  14   2      108.75       96.40     11.45 o
   4  14   2     4182.57     4428.93    111.94 o
   5  14   2       60.03       73.26     11.91 o
   6  14   2      736.36      803.02     39.54 o
   7  14   2      235.59      285.01     17.78 o
   8  14   2     1181.66     1237.12     42.93 o
   9  14   2       58.27       42.89     12.64 o
  10  14   2      285.34      285.21     21.40 o
  11  14   2       47.60       45.72     13.99 o
  12  14   2      155.58      142.38     19.20 o
  13  14   2       18.65       15.83     15.34 o
  14  14   2       74.06      102.52     21.33 o
  15  14   2       87.08       59.82     19.93 o
 -14  15   2       77.31      110.98     24.40 o
 -13  15   2       25.25       31.00     20.34 o
 -12  15   2       33.15       51.21     19.68 o
 -11  15   2      125.07      135.57     22.19 o
 -10  15   2      513.91      491.36     30.55 o
  -9  15   2       14.28        8.27     12.64 o
  -8  15   2     1029.88     1143.78     39.53 o
  -7  15   2       97.90      107.54     15.52 o
  -6  15   2      426.14      426.57     24.83 o
  -5  15   2       75.60       69.67     13.83 o
  -4  15   2       18.32       49.39     12.59 o
  -3  15   2      445.16      542.35     34.50 o
  -2  15   2     2789.63     2832.64     85.26 o
  -1  15   2       46.90       83.76     13.13 o
   0  15   2       18.54       22.29     11.30 o
   1  15   2      111.64      124.77     14.54 o
   2  15   2     2966.06     3045.54     90.83 o
   3  15   2     1089.12     1087.30     41.27 o
   4  15   2       13.87       32.53     12.94 o
   5  15   2       32.71       59.04     12.33 o
   6  15   2      389.09      398.27     23.33 o
   7  15   2       84.93       86.30     13.95 o
   8  15   2     1161.48     1317.04     43.44 o
   9  15   2       13.63        6.90     12.10 o
  10  15   2      510.48      505.62     35.66 o
  11  15   2       57.03       52.31     17.22 o
  12  15   2       39.09       75.39     19.93 o
  13  15   2       56.32       34.85     19.13 o
  14  15   2       75.78       60.35     20.84 o
 -13  16   2       16.70       30.31     21.84 o
 -12  16   2       23.46       33.25     20.71 o
 -11  16   2        6.28       40.33     20.61 o
 -10  16   2      538.76      550.68     35.10 o
  -9  16   2      311.63      272.68     21.89 o
  -8  16   2      725.98      705.19     39.47 o
  -7  16   2       30.19       69.06     13.83 o
  -6  16   2     1506.98     1522.11     52.34 o
  -5  16   2        9.26       20.30     13.53 o
  -4  16   2     1145.64     1136.64     45.43 o
  -3  16   2      510.64      456.05     31.11 o
  -2  16   2      771.55      801.78     34.78 o
  -1  16   2      190.44      213.53     18.19 o
   0  16   2     1127.76     1203.63     44.81 o
   1  16   2      113.06      120.17     15.25 o
   2  16   2      685.21      760.00     43.97 o
   3  16   2      210.41      232.42     19.92 o
   4  16   2      904.49     1006.47     58.19 o
   5  16   2       14.06       25.68     13.50 o
   6  16   2     1425.65     1497.01     52.20 o
   7  16   2       13.51       38.01     13.19 o
   8  16   2      590.50      587.67     29.19 o
   9  16   2      158.43      146.48     19.25 o
  10  16   2      496.92      455.90     31.57 o
  11  16   2        7.49       45.47     19.95 o
  12  16   2       16.17       14.34     19.46 o
  13  16   2       22.44        2.92     19.55 o
 -11  17   2       39.25       87.56     22.55 o
 -10  17   2      756.66      885.36     65.10 o
  -9  17   2       46.04       55.51     19.24 o
  -8  17   2     1234.43     1281.54     54.81 o
  -7  17   2      411.14      426.95     29.61 o
  -6  17   2      548.79      554.51     34.71 o
  -5  17   2      100.76       92.94     18.87 o
  -4  17   2      333.35      349.87     28.21 o
  -3  17   2       46.64       61.20     15.70 o
  -2  17   2      197.18      209.97     20.51 o
  -1  17   2      262.06      278.35     21.00 o
   0  17   2        5.75       30.93     12.54 o
   1  17   2      108.90      124.19     15.33 o
   2  17   2      261.30      202.17     25.30 o
   3  17   2       19.14       50.43     14.77 o
   4  17   2      335.07      359.13     28.55 o
   5  17   2      119.51      103.89     20.28 o
   6  17   2      408.07      445.32     32.91 o
   7  17   2      168.38      213.67     26.16 o
   8  17   2     1171.44     1256.97     53.99 o
   9  17   2       42.76       31.23     18.15 o
  10  17   2      868.16      930.39     48.98 o
  11  17   2       79.16       44.71     20.50 o
  -9  18   2       17.29       39.25     20.87 o
  -8  18   2      373.01      368.34     35.50 o
  -7  18   2       38.74       51.95     23.48 o
  -6  18   2      308.83      219.10     28.37 o
  -5  18   2       54.69       72.74     25.45 o
  -4  18   2      122.73       92.68     26.12 o
  -3  18   2       58.20       68.62     25.14 o
  -2  18   2      231.24      212.63     25.28 o
  -1  18   2       62.37       51.45     16.37 o
   0  18   2      169.93      116.40     19.65 o
   1  18   2       25.86       53.62     15.93 o
   2  18   2      206.11      188.86     23.93 o
   3  18   2       26.11       60.31     29.36 o
   4  18   2      174.89      196.54     31.37 o
   5  18   2       91.88       96.84     24.96 o
   6  18   2      243.91      239.21     29.01 o
   7  18   2       15.89       13.75     21.95 o
   8  18   2      328.21      378.97     32.26 o
   9  18   2        9.37       15.21     20.29 o
  -7  19   2       24.74        9.03     24.30 o
  -6  19   2      313.33      315.34     44.42 o
  -5  19   2       92.37       96.92     31.00 o
  -4  19   2      102.47       75.24     35.17 o
  -3  19   2       19.43       -0.42     22.81 o
  -2  19   2       25.27       50.23     20.70 o
  -1  19   2      160.99      152.09     35.88 o
   0  19   2       30.35       35.44     17.79 o
   1  19   2      135.51      143.61     24.13 o
   2  19   2       39.29       43.57     23.35 o
   3  19   2        8.86        0.46     21.60 o
   4  19   2      164.20      171.73     32.02 o
   5  19   2       75.53       69.29     26.14 o
   6  19   2      465.49      536.09     45.70 o
   7  19   2       29.37       38.33     24.54 o
  -4  20   2       13.90       17.22     26.66 o
  -3  20   2       27.68       17.03     24.87 o
  -2  20   2        8.18       13.61     23.35 o
  -1  20   2       68.51       65.45     22.99 o
   0  20   2      781.44      769.17     47.84 o
   1  20   2       35.96       36.75     21.08 o
   2  20   2       16.75       41.98     27.09 o
   3  20   2       34.73       22.96     26.23 o
   4  20   2       33.94       25.18     27.11 o
 -19   1   3      123.44      109.58     22.64 o
 -18   1   3      268.15      293.96     34.78 o
 -17   1   3      233.45      299.05     22.58 o
 -16   1   3       69.36       81.26     12.29 o
 -15   1   3      546.97      496.34     28.37 o
 -14   1   3       78.92       89.16     10.61 o
 -13   1   3      432.70      454.01     19.78 o
 -12   1   3      237.31      278.17     12.94 o
 -11   1   3      181.30      197.17     10.90 o
 -10   1   3     1685.51     2002.85     57.12 o
  -9   1   3      418.43      427.35     10.54 o
  -8   1   3       11.95       46.44      3.56 o
  -7   1   3       64.92       57.43      3.17 o
  -6   1   3       22.12       22.97      2.28 o
  -5   1   3      194.16      244.35      6.34 o
  -4   1   3     3159.23     3666.26     78.70 o
  -3   1   3     2336.54     2308.60     55.80 o
  -2   1   3     1147.07      972.47     24.29 o
  -1   1   3      506.37      566.41     14.57 o
   0   1   3       61.04       60.04      3.67 o
   1   1   3     1213.61     1021.67     21.25 o
   2   1   3      495.39      520.72     11.18 o
   3   1   3     1673.11     1683.03     31.73 o
   4   1   3     3822.64     4106.15     75.94 o
   5   1   3       80.35      118.88      4.06 o
   6   1   3       11.12       16.36      1.98 o
   7   1   3       95.69       85.74      5.72 o
   8   1   3        4.89       22.75      5.45 o
   9   1   3      277.78      315.57     19.84 o
  10   1   3     2335.31     2448.50     73.06 o
  11   1   3      164.35      184.64     13.28 o
  12   1   3      249.69      300.09     26.12 o
  13   1   3      551.81      536.07     27.94 o
  14   1   3       50.61       35.19     12.18 o
  15   1   3      226.61      247.72     25.72 o
  16   1   3       79.91       75.91     20.08 o
  17   1   3      417.21      378.96     31.36 o
  18   1   3      332.47      328.54     41.81 o
 -20   2   3       62.86       63.98     21.65 o
 -19   2   3       30.52       46.92     20.01 o
 -18   2   3       97.38       97.31     16.29 o
 -17   2   3      133.36      129.30     15.71 o
 -16   2   3       41.94       35.12     14.25 o
 -15   2   3      302.26      299.03     21.83 o
 -14   2   3      598.60      722.17     32.09 o
 -13   2   3      252.26      281.92     15.07 o
 -12   2   3       62.93       63.16      7.09 o
 -11   2   3      286.48      294.52     11.40 o
 -10   2   3      837.93      893.95     20.75 o
  -9   2   3      426.19      478.49     12.93 o
  -8   2   3     2769.62     2668.26     55.97 o
  -7   2   3     2174.95     2197.20     43.24 o
  -6   2   3     4314.25     4762.88     91.69 o
  -5   2   3      634.54      619.16     14.29 o
  -4   2   3     3113.53     2911.83     65.32 o
  -3   2   3       91.86       86.34      5.92 o
  -2   2   3      664.03      837.66     19.25 o
  -1   2   3     6255.03     5693.88    137.03 o
   0   2   3    40748.00    39365.23    936.98 o
   1   2   3     4984.48     4882.32    100.82 o
   2   2   3     1434.72     1300.10     27.26 o
   3   2   3      206.92      184.47      5.37 o
   4   2   3     3345.41     3073.68     57.32 o
   5   2   3      385.30      437.25      9.68 o
   6   2   3     5303.41     5556.93    102.15 o
   7   2   3     1349.34     1472.28     27.22 o
   8   2   3     1935.14     2008.10     36.48 o
   9   2   3      204.80      249.31      9.30 o
  10   2   3      975.80     1006.54     30.44 o
  11   2   3      434.19      415.35     16.31 o
  12   2   3      153.24      154.64     10.84 o
  13   2   3      267.10      273.44     14.11 o
  14   2   3     1042.72      995.45     37.34 o
  15   2   3      123.41      115.84     20.98 o
  16   2   3       20.54       31.41      9.75 o
  17   2   3       58.66       36.99     20.29 o
  18   2   3      125.00      135.99     24.20 o
 -21   3   3        7.03       45.28     22.97 o
 -20   3   3       25.06       29.86     22.97 o
 -19   3   3      136.52      116.77     20.02 o
 -18   3   3       30.10       53.54     13.79 o
 -17   3   3       73.83       91.51     15.08 o
 -16   3   3      179.01      218.73     27.32 o
 -15   3   3      223.48      223.68     19.59 o
 -14   3   3      155.93      165.77     20.42 o
 -13   3   3       88.42       89.56     13.16 o
 -12   3   3      666.29      675.96     22.58 o
 -11   3   3     1280.36     1264.62     33.06 o
 -10   3   3     2716.50     2892.92     59.10 o
  -9   3   3      409.78      499.11     19.22 o
  -8   3   3      423.66      444.18     11.30 o
  -7   3   3      901.07      971.14     22.16 o
  -6   3   3     6699.50     6643.45    131.88 o
  -5   3   3     1374.40     1412.66     30.33 o
  -4   3   3      382.29      421.36     11.51 o
  -3   3   3     4657.55     4073.77     90.79 o
  -2   3   3     2982.39     3052.71     74.54 o
  -1   3   3     1691.72     1390.50     34.96 o
   0   3   3       63.33       45.65      3.23 o
   1   3   3      784.66      849.74     17.73 o
   2   3   3     5285.42     4418.70     85.84 o
   3   3   3     1916.95     2110.88     52.57 o
   4   3   3      251.39      238.22      6.30 o
   5   3   3     2344.70     2225.24     42.17 o
   6   3   3     6281.55     6390.17    120.56 o
   7   3   3     1652.18     1535.98     30.06 o
   8   3   3      613.99      578.44     12.29 o
   9   3   3      991.56      930.44     18.30 o
  10   3   3     2764.87     2837.08     58.31 o
  11   3   3      705.70      789.26     27.81 o
  12   3   3      414.01      478.57     17.97 o
  13   3   3       58.32       54.84      7.94 o
  14   3   3      104.68       89.29     12.63 o
  15   3   3      135.17      104.47     14.78 o
  16   3   3      230.51      233.67     19.77 o
  17   3   3      139.21      148.64     18.11 o
  18   3   3       51.90       49.20     15.91 o
  19   3   3       65.62       73.59     18.11 o
 -20   4   3       27.46       12.76     24.28 o
 -19   4   3      172.81      163.39     34.49 o
 -18   4   3      335.05      381.90     28.51 o
 -17   4   3        0.00       16.30     12.67 o
 -16   4   3      186.57      186.33     22.11 o
 -15   4   3      436.13      462.32     52.50 o
 -14   4   3      414.54      474.02     23.74 o
 -13   4   3        2.30       24.89      8.68 o
 -12   4   3      512.67      523.13     19.31 o
 -11   4   3       62.72       64.68      5.49 o
 -10   4   3      388.79      449.09     12.92 o
  -9   4   3      119.28      142.17      9.00 o
  -8   4   3     1776.19     1998.97     42.13 o
  -7   4   3       59.56       73.57      5.31 o
  -6   4   3     1473.48     1480.66     32.86 o
  -5   4   3     1356.18     1255.53     27.99 o
  -4   4   3    10947.51    11659.07    230.65 o
  -3   4   3     1277.78     1331.74     27.78 o
  -2   4   3       96.63       84.27      5.43 o
  -1   4   3       36.23       19.98      3.17 o
   0   4   3     1415.94     1152.37     24.55 o
   1   4   3       20.61       19.63      3.13 o
   2   4   3       75.68       72.93      3.69 o
   3   4   3     1069.55     1152.24     22.35 o
   4   4   3    12656.82    12929.78    225.67 o
   5   4   3      575.92      644.00     16.95 o
   6   4   3     1641.90     1581.67     32.02 o
   7   4   3       97.07       99.32      5.74 o
   8   4   3     1550.76     1756.40     34.67 o
   9   4   3      284.57      311.30      8.72 o
  10   4   3      448.80      465.43     11.64 o
  11   4   3       27.98       32.99      4.60 o
  12   4   3      465.73      467.89     19.79 o
  13   4   3        5.62        3.76      7.25 o
  14   4   3      648.64      659.74     29.14 o
  15   4   3      287.42      324.37     23.75 o
  16   4   3      236.13      253.56     18.02 o
  17   4   3        0.01        8.23      9.76 o
  18   4   3      355.71      382.23     33.04 o
  19   4   3      113.70      159.12     29.86 o
  20   4   3       41.99       35.43     22.64 o
 -20   5   3      408.07      500.06     62.34 o
 -19   5   3       66.54       99.05     21.95 o
 -18   5   3       20.60       34.94     14.30 o
 -17   5   3        9.78        6.88     13.76 o
 -16   5   3      135.63      134.49     31.06 o
 -15   5   3        4.50       16.05     12.37 o
 -14   5   3      128.12      169.87     14.88 o
 -13   5   3      330.49      348.30     20.63 o
 -12   5   3      914.13      929.98     30.69 o
 -11   5   3       60.73       72.81      7.14 o
 -10   5   3      650.19      630.04     18.32 o
  -9   5   3       30.07       24.96      4.37 o
  -8   5   3      229.37      224.23      8.77 o
  -7   5   3       37.01       40.95      4.50 o
  -6   5   3      347.97      394.58     16.64 o
  -5   5   3     1235.26     1217.77     26.86 o
  -4   5   3      526.61      585.69     14.64 o
  -3   5   3       71.78       74.70      4.99 o
  -2   5   3      639.48      799.12     16.47 o
  -1   5   3     3169.82     2871.00     60.33 o
   0   5   3      254.27      292.07      7.53 o
   1   5   3     1375.80     1633.27     32.25 o
   2   5   3     1019.56     1080.02     20.33 o
   3   5   3      175.30      146.95      5.13 o
   4   5   3      546.30      582.17     13.06 o
   5   5   3      942.41     1027.69     21.01 o
   6   5   3      802.05      719.50     16.58 o
   7   5   3       21.37       23.36      3.63 o
   8   5   3      213.14      201.58      7.86 o
   9   5   3       47.86       46.93      4.80 o
  10   5   3      680.51      663.90     17.25 o
  11   5   3       31.18       41.20      5.05 o
  12   5   3     1090.58     1091.00     31.31 o
  13   5   3      179.08      223.38     22.64 o
  14   5   3      312.75      324.47     19.17 o
  15   5   3       10.97       15.93      9.93 o
  16   5   3      111.30      109.60     25.87 o
  17   5   3       11.97       10.01     12.27 o
  18   5   3       47.08       14.73     13.06 o
  19   5   3       91.80       84.90     25.11 o
  20   5   3      474.24      533.48     51.51 o
 -20   6   3       10.66        7.17     18.29 o
 -19   6   3       22.52       19.41     17.97 o
 -18   6   3       48.54       33.47     18.75 o
 -17   6   3       16.35       21.54     16.32 o
 -16   6   3      913.99     1001.23     54.85 o
 -15   6   3       37.49       36.59     11.52 o
 -14   6   3       20.46       23.12      9.83 o
 -13   6   3      170.68      177.41     14.65 o
 -12   6   3      734.59      672.31     26.76 o
 -11   6   3     2242.98     2218.87     69.22 o
 -10   6   3      210.98      235.07     13.54 o
  -9   6   3       49.72       44.24      6.43 o
  -8   6   3      206.51      225.10      9.06 o
  -7   6   3      118.04      132.89      8.13 o
  -6   6   3      512.01      606.41     16.73 o
  -5   6   3     1709.26     1724.08     39.63 o
  -4   6   3      471.17      610.44     18.75 o
  -3   6   3     2966.65     2848.06     52.80 o
  -2   6   3     7959.20     8133.95    133.57 o
  -1   6   3      234.45      329.52     11.55 o
   0   6   3     1682.68     1918.70     35.17 o
   1   6   3      568.16      598.95     12.23 o
   2   6   3     8105.73     8274.80    138.33 o
   3   6   3     1976.71     2153.98     38.75 o
   4   6   3     1149.54     1163.30     22.65 o
   5   6   3      785.64      962.28     25.16 o
   6   6   3      429.37      548.50     14.39 o
   7   6   3      183.70      191.78      9.68 o
   8   6   3      161.24      158.76      8.60 o
   9   6   3       20.91       25.60      5.67 o
  10   6   3       93.54      104.38     11.23 o
  11   6   3     1064.96     1099.68     70.77 o
  12   6   3     1062.24     1023.75     32.94 o
  13   6   3       82.42       88.00     13.03 o
  14   6   3       42.98       67.19     12.55 o
  15   6   3       84.75       65.28     19.56 o
  16   6   3     1206.07     1138.62     56.81 o
  17   6   3        7.87        9.44     14.49 o
  18   6   3       36.15       54.97     16.58 o
  19   6   3       16.33       29.78     16.10 o
  20   6   3       25.47       15.64     17.46 o
 -19   7   3       65.43       63.83     22.47 o
 -18   7   3       67.84       36.51     21.29 o
 -17   7   3       56.09       55.35     17.32 o
 -16   7   3      515.82      580.61     36.39 o
 -15   7   3      440.22      460.60     31.10 o
 -14   7   3      248.46      260.90     23.22 o
 -13   7   3      366.88      361.16     29.49 o
 -12   7   3      226.62      257.49     23.46 o
 -11   7   3      166.47      160.74     13.49 o
 -10   7   3      296.82      299.93     27.67 o
  -9   7   3      287.95      255.90     17.78 o
  -8   7   3     3158.26     3107.35     78.66 o
  -7   7   3      387.50      439.96     27.83 o
  -6   7   3     2821.48     2865.58     66.07 o
  -5   7   3     1481.10     1357.12     32.70 o
  -4   7   3      176.20      209.20      9.27 o
  -3   7   3      122.63      154.47      5.79 o
  -2   7   3     1101.65     1096.18     20.00 o
  -1   7   3     1510.68     1437.82     25.81 o
   0   7   3       96.40       85.99      4.44 o
   1   7   3     1154.12     1189.98     21.78 o
   2   7   3     1336.55     1226.28     22.87 o
   3   7   3      234.04      250.27      7.34 o
   4   7   3      361.19      355.88      9.53 o
   5   7   3      966.74     1023.86     23.37 o
   6   7   3     2931.07     2969.29     60.34 o
   7   7   3      898.83      816.58     21.89 o
   8   7   3     2975.02     2846.74     69.76 o
   9   7   3      157.24      174.04     15.39 o
  10   7   3      647.34      664.36     27.43 o
  11   7   3       79.77       50.77      9.68 o
  12   7   3      471.10      487.72     28.54 o
  13   7   3      150.70      127.09     11.99 o
  14   7   3      290.79      324.93     20.89 o
  15   7   3      199.02      238.25     28.34 o
  16   7   3      340.70      399.08     43.62 o
  17   7   3      108.87       82.87     16.31 o
  18   7   3      133.73      142.39     22.67 o
  19   7   3      154.61      168.01     24.25 o
 -19   8   3       51.52      102.23     47.74 o
 -18   8   3       66.67       68.17     28.55 o
 -17   8   3       33.66       54.80     16.00 o
 -16   8   3        7.62       14.09     12.60 o
 -15   8   3       74.75       89.85     17.81 o
 -14   8   3      505.65      474.92     25.83 o
 -13   8   3        4.08       -5.55      9.60 o
 -12   8   3      334.78      299.91     18.65 o
 -11   8   3      118.08       81.25     11.75 o
 -10   8   3      318.54      323.09     18.77 o
  -9   8   3      389.42      388.47     20.16 o
  -8   8   3      362.08      367.33     30.31 o
  -7   8   3     2817.08     2706.39     77.59 o
  -6   8   3     1169.56     1345.65     32.74 o
  -5   8   3      217.66      286.63     12.94 o
  -4   8   3      203.29      201.90     10.74 o
  -3   8   3       44.96       43.18      4.16 o
  -2   8   3      921.69      805.90     15.56 o
  -1   8   3       71.27       54.71      4.01 o
   0   8   3      924.97      790.78     15.60 o
   1   8   3      161.09      107.67      5.12 o
   2   8   3     1090.12      921.84     18.78 o
   3   8   3       22.38       25.79      4.07 o
   4   8   3      371.76      372.25     11.66 o
   5   8   3      309.04      364.60     10.60 o
   6   8   3     1481.86     1521.95     32.36 o
   7   8   3     1388.14     1480.68     52.91 o
   8   8   3      799.69      758.67     28.73 o
   9   8   3      338.56      369.47     19.81 o
  10   8   3      432.55      421.67     21.59 o
  11   8   3      262.56      224.73     15.50 o
  12   8   3      431.62      392.39     20.32 o
  13   8   3        8.86       16.36      9.30 o
  14   8   3      461.87      418.88     22.73 o
  15   8   3      176.75      214.51     18.55 o
  16   8   3       18.19       42.01     15.40 o
  17   8   3       44.07       48.43     17.28 o
  18   8   3       39.48       43.01     21.66 o
  19   8   3       28.08       34.12     19.17 o
 -19   9   3        5.57       10.18     21.81 o
 -18   9   3      484.63      474.88     47.82 o
 -17   9   3      111.47       93.06     19.98 o
 -16   9   3       83.41       90.71     17.00 o
 -15   9   3       86.22       85.18     14.53 o
 -14   9   3       14.75       21.07     11.66 o
 -13   9   3       65.38       46.34     12.55 o
 -12   9   3      180.23      198.77     27.54 o
 -11   9   3      555.17      572.86     30.80 o
 -10   9   3     1104.44     1086.54     39.97 o
  -9   9   3     1200.02     1109.58     40.59 o
  -8   9   3      342.94      359.25     20.10 o
  -7   9   3      252.00      300.10     26.14 o
  -6   9   3      506.07      555.09     17.95 o
  -5   9   3      103.50      104.08      7.36 o
  -4   9   3      173.85      174.26      8.46 o
  -3   9   3      486.09      576.37     13.50 o
  -2   9   3      188.41      181.30      7.69 o
  -1   9   3      182.57      168.64      6.25 o
   0   9   3       26.43       27.87      3.54 o
   1   9   3      107.01      108.05      5.54 o
   2   9   3      101.09      106.39      5.87 o
   3   9   3      815.89      787.92     17.07 o
   4   9   3      111.97      127.01      6.45 o
   5   9   3       86.39       67.48      5.75 o
   6   9   3      370.26      387.35     14.56 o
   7   9   3      615.63      636.17     24.08 o
   8   9   3      261.05      279.28     17.92 o
   9   9   3     1154.42     1149.10     41.73 o
  10   9   3     1073.23     1052.65     39.43 o
  11   9   3      324.61      334.33     25.81 o
  12   9   3       79.79      102.40     14.56 o
  13   9   3       26.72       13.55     10.26 o
  14   9   3       25.12       40.94     15.49 o
  15   9   3      182.04      204.93     23.36 o
  16   9   3       44.63       47.85     15.47 o
  17   9   3       45.55       56.92     18.45 o
  18   9   3      571.04      560.79     44.86 o
  19   9   3        7.41        6.37     20.01 o
 -18  10   3       14.31       28.64     22.74 o
 -17  10   3      130.94      138.32     21.22 o
 -16  10   3       43.24       43.54     16.57 o
 -15  10   3      405.61      426.73     28.39 o
 -14  10   3       79.71       72.28     15.17 o
 -13  10   3      105.03       68.94     14.37 o
 -12  10   3      118.64       69.59     13.21 o
 -11  10   3       11.95       -1.93      9.70 o
 -10  10   3      341.64      353.16     21.49 o
  -9  10   3       63.84       43.72     10.95 o
  -8  10   3       30.95       16.76      8.71 o
  -7  10   3      229.98      234.32     13.83 o
  -6  10   3       54.07       52.90      8.15 o
  -5  10   3       20.54       10.11      5.92 o
  -4  10   3      443.16      393.92     14.85 o
  -3  10   3      701.66      756.81     17.26 o
  -2  10   3      524.55      579.21     13.60 o
  -1  10   3       98.18       98.71      5.55 o
   0  10   3      165.82      182.17      7.26 o
   1  10   3      119.11      114.80      6.05 o
   2  10   3      727.61      708.14     16.08 o
   3  10   3     1045.27      980.55     20.13 o
   4  10   3      343.92      305.48     15.33 o
   5  10   3       19.00        9.96      5.56 o
   6  10   3       96.80       81.91      8.58 o
   7  10   3      417.20      420.49     18.92 o
   8  10   3       19.27        9.65      9.66 o
   9  10   3       98.00       60.24     12.14 o
  10  10   3      298.85      296.20     24.06 o
  11  10   3       16.38       20.69     10.97 o
  12  10   3       49.62       39.93     11.83 o
  13  10   3      255.28      228.32     18.51 o
  14  10   3      106.06      108.81     15.39 o
  15  10   3      179.44      173.97     24.52 o
  16  10   3       20.56       10.38     14.48 o
  17  10   3       91.42      145.68     35.18 o
  18  10   3        6.95       29.98     25.16 o
 -17  11   3       47.53       80.16     19.71 o
 -16  11   3       38.52       45.13     16.68 o
 -15  11   3       60.26       54.78     15.98 o
 -14  11   3       20.05       33.27     13.89 o
 -13  11   3       72.17       74.88     14.56 o
 -12  11   3      291.31      273.78     20.92 o
 -11  11   3      205.30      154.84     21.27 o
 -10  11   3      480.98      444.57     34.47 o
  -9  11   3       46.35       40.64     10.87 o
  -8  11   3       97.62       93.39     11.81 o
  -7  11   3       59.57       63.95      9.71 o
  -6  11   3      138.51      176.54     12.17 o
  -5  11   3      288.93      341.49     15.09 o
  -4  11   3     1247.29     1181.81     28.98 o
  -3  11   3      469.78      567.38     24.91 o
  -2  11   3     4799.08     4681.94     87.32 o
  -1  11   3      785.34      797.22     17.45 o
   0  11   3      101.16      101.13      6.38 o
   1  11   3      768.49      755.00     16.86 o
   2  11   3     4679.17     4577.78     86.35 o
   3  11   3     1123.61      979.93     21.87 o
   4  11   3     1039.96     1015.07     26.52 o
   5  11   3      684.91      677.22     22.93 o
   6  11   3       56.60       69.04     10.83 o
   7  11   3       49.96       68.52     11.29 o
   8  11   3      169.61      148.93     15.66 o
   9  11   3       21.42        8.67      9.70 o
  10  11   3      413.21      409.70     24.50 o
  11  11   3      448.69      473.36     27.55 o
  12  11   3      146.99      119.20     15.46 o
  13  11   3       94.91       64.29     13.70 o
  14  11   3        9.67       21.45     12.78 o
  15  11   3       50.05       65.78     15.31 o
  16  11   3       57.02       36.71     21.98 o
  17  11   3       37.76       34.30     19.18 o
 -17  12   3       34.54       24.67     26.22 o
 -16  12   3       87.33      101.35     25.20 o
 -15  12   3       33.96       26.18     16.78 o
 -14  12   3      619.06      633.99     35.20 o
 -13  12   3      146.15      138.28     28.81 o
 -12  12   3       26.73       38.42     12.55 o
 -11  12   3      377.56      407.70     30.59 o
 -10  12   3      282.59      280.26     19.38 o
  -9  12   3       49.43       52.62     12.08 o
  -8  12   3      115.76       89.66     14.14 o
  -7  12   3      552.80      599.43     28.53 o
  -6  12   3      508.08      547.39     21.93 o
  -5  12   3       36.38       46.87      8.47 o
  -4  12   3      113.30      129.50     10.16 o
  -3  12   3      702.23      675.20     19.24 o
  -2  12   3     1749.98     1741.05     36.06 o
  -1  12   3     1030.56      962.34     24.76 o
   0  12   3      152.64      149.97     12.48 o
   1  12   3      725.64      724.89     19.10 o
   2  12   3     1774.06     1750.08     36.68 o
   3  12   3      480.72      515.86     18.91 o
   4  12   3       47.19       42.63      7.57 o
   5  12   3       71.86       67.88     11.99 o
   6  12   3      376.00      415.98     20.30 o
   7  12   3      295.28      308.38     19.81 o
   8  12   3       89.23       87.88     14.15 o
   9  12   3      119.34      148.71     16.45 o
  10  12   3      236.62      202.62     19.01 o
  11  12   3      172.62      175.36     17.90 o
  12  12   3       61.89       77.87     15.60 o
  13  12   3      285.59      246.14     20.75 o
  14  12   3      603.92      544.50     31.43 o
  15  12   3       77.05       90.10     18.21 o
  16  12   3      129.13      132.51     20.49 o
  17  12   3       14.16       51.87     20.32 o
 -16  13   3       52.75       73.38     20.16 o
 -15  13   3       19.71       27.99     17.30 o
 -14  13   3      202.78      134.92     22.76 o
 -13  13   3       20.50       23.37     15.37 o
 -12  13   3       50.50       50.86     14.52 o
 -11  13   3      221.50      246.66     23.17 o
 -10  13   3      232.71      245.82     19.27 o
  -9  13   3       11.53       11.71     11.13 o
  -8  13   3      737.71      743.93     29.94 o
  -7  13   3      286.56      280.93     19.25 o
  -6  13   3     1034.60     1034.66     32.29 o
  -5  13   3      122.32      140.04     11.94 o
  -4  13   3      162.90      175.97     12.02 o
  -3  13   3       44.72       59.22      8.21 o
  -2  13   3       14.58       16.16      7.16 o
  -1  13   3      131.94      133.72     14.85 o
   0  13   3        7.26       10.46      7.41 o
   1  13   3      304.50      293.13     13.58 o
   2  13   3       21.18       23.42      7.18 o
   3  13   3      109.06       94.76      9.24 o
   4  13   3      188.67      187.57     14.60 o
   5  13   3      280.71      283.07     16.67 o
   6  13   3      956.73      918.71     31.87 o
   7  13   3      475.86      446.78     21.68 o
   8  13   3      853.67      857.11     34.69 o
   9  13   3       27.86       18.35     13.61 o
  10  13   3      195.40      172.81     23.48 o
  11  13   3      259.07      272.99     22.07 o
  12  13   3      120.72      108.88     16.81 o
  13  13   3       12.35        4.40     13.74 o
  14  13   3      183.41      158.85     20.80 o
  15  13   3        9.35       20.37     16.25 o
  16  13   3       23.87       57.40     19.25 o
 -15  14   3       45.84       50.44     18.79 o
 -14  14   3      245.98      214.84     42.13 o
 -13  14   3       82.42       56.20     20.21 o
 -12  14   3      357.24      345.85     27.66 o
 -11  14   3       49.95       59.34     15.41 o
 -10  14   3      127.40      121.04     16.35 o
  -9  14   3      265.26      246.33     24.60 o
  -8  14   3      197.82      225.88     18.51 o
  -7  14   3      228.25      235.47     16.86 o
  -6  14   3        3.47       20.21     10.37 o
  -5  14   3      139.71      171.60     14.60 o
  -4  14   3      169.10      175.15     16.07 o
  -3  14   3      208.62      267.52     18.43 o
  -2  14   3       55.00       65.41      9.80 o
  -1  14   3      332.32      361.34     17.96 o
   0  14   3     1417.89     1372.02     43.51 o
   1  14   3      366.89      355.46     19.07 o
   2  14   3       60.22       46.44     10.51 o
   3  14   3      181.81      183.20     13.76 o
   4  14   3      145.83      174.07     15.69 o
   5  14   3      335.68      328.19     18.86 o
   6  14   3        1.42        5.49     10.05 o
   7  14   3      266.60      269.05     18.71 o
   8  14   3      228.27      243.18     21.05 o
   9  14   3      329.64      345.52     21.32 o
  10  14   3      101.27       72.46     15.65 o
  11  14   3      120.56      103.12     18.01 o
  12  14   3      556.13      619.33     41.43 o
  13  14   3      102.53       58.96     18.50 o
  14  14   3      269.44      228.46     25.51 o
  15  14   3       34.90       29.80     19.34 o
 -14  15   3       11.74       44.22     20.99 o
 -13  15   3      160.40      183.09     27.29 o
 -12  15   3       93.91       80.57     25.51 o
 -11  15   3       15.24       53.63     19.44 o
 -10  15   3       84.83      116.23     16.93 o
  -9  15   3       28.86       50.39     13.36 o
  -8  15   3       89.92       96.79     14.68 o
  -7  15   3       24.82       25.70     11.82 o
  -6  15   3       16.56       16.14     11.11 o
  -5  15   3      105.09      103.44     14.71 o
  -4  15   3      147.46      146.67     15.92 o
  -3  15   3      410.31      438.75     24.39 o
  -2  15   3      101.18       67.51     12.53 o
  -1  15   3        8.23       21.11     11.22 o
   0  15   3       17.61       40.71     11.96 o
   1  15   3        6.73       16.88     11.24 o
   2  15   3      154.60      160.10     15.27 o
   3  15   3      271.31      250.97     18.65 o
   4  15   3      136.91      112.37     15.29 o
   5  15   3       47.62       42.92     11.80 o
   6  15   3       40.34       35.80     11.86 o
   7  15   3       21.13       33.90     12.20 o
   8  15   3       62.20       72.84     13.83 o
   9  15   3       65.96       77.60     14.39 o
  10  15   3      144.84      106.17     17.78 o
  11  15   3        6.83       -0.81     16.68 o
  12  15   3      146.59      139.24     27.05 o
  13  15   3       80.08      101.05     22.01 o
  14  15   3       14.93       26.00     25.44 o
 -13  16   3       66.58       73.02     24.32 o
 -12  16   3      155.04      123.90     25.52 o
 -11  16   3       27.95       47.03     20.37 o
 -10  16   3       66.65       73.49     19.58 o
  -9  16   3      108.61      107.15     19.80 o
  -8  16   3      581.56      666.21     39.98 o
  -7  16   3       41.56       50.07     14.62 o
  -6  16   3      424.47      388.84     26.76 o
  -5  16   3       12.14       38.16     15.26 o
  -4  16   3       61.41       61.08     16.16 o
  -3  16   3      383.96      462.21     25.86 o
  -2  16   3      590.06      681.98     31.98 o
  -1  16   3      176.08      191.49     17.63 o
   0  16   3     1091.47     1032.32     40.74 o
   1  16   3      184.97      214.90     24.68 o
   2  16   3      737.93      695.32     32.20 o
   3  16   3      806.83      744.05     36.29 o
   4  16   3       39.17       41.88     15.05 o
   5  16   3       24.63       40.36     13.21 o
   6  16   3      455.22      442.65     26.30 o
   7  16   3       83.43       94.17     14.94 o
   8  16   3      678.29      717.66     34.81 o
   9  16   3      211.35      210.00     22.34 o
  10  16   3       62.72       58.18     18.58 o
  11  16   3       36.55       66.35     20.26 o
  12  16   3      147.61      144.85     27.53 o
  13  16   3       31.16       33.22     20.73 o
 -11  17   3       35.93       63.86     21.71 o
 -10  17   3      167.04      181.68     28.67 o
  -9  17   3        3.22       -6.29     16.94 o
  -8  17   3       20.04       56.02     19.48 o
  -7  17   3      193.12      202.42     23.03 o
  -6  17   3      443.21      465.76     42.85 o
  -5  17   3      390.36      411.61     38.22 o
  -4  17   3       32.43       57.80     16.72 o
  -3  17   3       92.43       97.43     17.66 o
  -2  17   3      307.93      385.77     25.20 o
  -1  17   3      167.34      199.72     18.22 o
   0  17   3       16.77       40.45     12.80 o
   1  17   3      354.91      333.62     22.13 o
   2  17   3      404.11      461.02     29.66 o
   3  17   3      198.51      193.70     22.11 o
   4  17   3       13.38       27.49     16.05 o
   5  17   3      165.39      138.08     21.19 o
   6  17   3      637.91      584.03     40.81 o
   7  17   3      202.62      212.51     32.47 o
   8  17   3       14.49       56.59     19.44 o
   9  17   3        3.24        0.39     16.68 o
  10  17   3      166.74      137.82     23.65 o
  11  17   3       57.87       54.68     21.42 o
  -9  18   3       21.56       44.42     22.42 o
  -8  18   3       83.08       92.33     23.75 o
  -7  18   3       55.87       73.75     23.02 o
  -6  18   3      102.30       82.92     30.74 o
  -5  18   3      387.72      431.79     51.09 o
  -4  18   3      415.41      423.44     83.78 o
  -3  18   3      159.13      172.18     29.58 o
  -2  18   3       46.99       59.09     20.17 o
  -1  18   3       65.90       94.42     21.97 o
   0  18   3       44.37       49.00     17.37 o
   1  18   3      150.47      171.89     20.38 o
   2  18   3       30.49       49.21     18.25 o
   3  18   3      103.28      117.97     29.36 o
   4  18   3      410.21      402.35     37.56 o
   5  18   3      319.13      319.58     57.02 o
   6  18   3      141.63      126.90     26.38 o
   7  18   3      100.78      113.27     25.68 o
   8  18   3       41.16       38.26     21.34 o
   9  18   3       37.69       29.55     21.00 o
  -7  19   3      306.84      325.60     36.97 o
  -6  19   3       79.35       78.22     28.48 o
  -5  19   3       23.39        4.01     26.50 o
  -4  19   3       64.88       54.07     27.25 o
  -3  19   3       12.44        2.61     24.14 o
  -2  19   3      308.46      246.74     28.09 o
  -1  19   3      716.69      778.89     72.84 o
   0  19   3       36.34       70.58     18.88 o
   1  19   3      370.13      385.53     32.77 o
   2  19   3      269.29      243.33     61.06 o
   3  19   3       21.46       28.23     22.29 o
   4  19   3       32.32       65.42     26.14 o
   5  19   3       52.86       72.94     25.91 o
   6  19   3       86.55      117.54     28.06 o
   7  19   3      213.66      291.13     40.96 o
  -3  20   3       44.29       38.16     26.11 o
  -2  20   3       25.65       32.94     25.07 o
  -1  20   3      120.60      127.51     25.56 o
   0  20   3        2.52       45.45     21.35 o
   1  20   3       53.74       32.29     20.98 o
   2  20   3       10.92        7.12     23.57 o
   3  20   3       61.98       48.72     26.32 o
 -19   0   4       81.12      107.61     23.95 o
 -18   0   4      132.30      130.58     25.26 o
 -17   0   4     1329.30     1227.35    103.67 o
 -16   0   4      182.90      191.39     24.85 o
 -15   0   4      422.51      425.20     43.62 o
 -14   0   4     2879.87     3172.00    192.96 o
 -13   0   4     1821.62     2124.43    132.27 o
 -12   0   4     5082.86     5383.34    219.66 o
 -11   0   4      639.72      889.02     44.64 o
 -10   0   4     2629.30     2857.86     80.20 o
  -9   0   4     1310.39     1551.04     40.19 o
  -8   0   4      583.09      704.39     21.07 o
  -7   0   4      316.92      398.62     22.21 o
  -6   0   4     2672.83     2420.87     74.28 o
  -5   0   4     2427.40     2683.34     80.35 o
  -4   0   4    17660.14    16881.62    544.57 o
  -3   0   4     4132.25     4332.88    169.89 o
  -2   0   4     8693.31     8068.52    367.88 o
  -1   0   4     9815.87     8707.91    296.50 o
   0   0   4    31403.42    26864.24    871.24 o
   1   0   4     4880.33     4623.13    146.52 o
   2   0   4    11599.40    10104.04    253.99 o
   3   0   4     7645.17     6664.66    152.94 o
   4   0   4    11171.54    11200.04    267.65 o
   5   0   4     5501.12     4914.22    118.17 o
   6   0   4     1373.44     1407.76     38.49 o
   7   0   4      725.23      711.93     19.05 o
   8   0   4      417.36      542.30     21.91 o
   9   0   4     2304.65     2350.18     84.77 o
  10   0   4     1337.62     1569.11     59.86 o
  11   0   4     1559.56     1593.67     83.91 o
  12   0   4     3467.17     3857.42    197.26 o
  13   0   4     2731.52     2919.94    153.06 o
  14   0   4     4073.88     4057.38    209.46 o
  15   0   4      628.62      685.81     44.92 o
  16   0   4       75.68       92.25     24.63 o
  17   0   4      559.41      588.92    175.69 o
  18   0   4      136.60       74.00     33.46 o
  19   0   4      155.52      110.55     35.91 o
 -20   1   4       75.01       88.58     22.97 o
 -19   1   4      328.98      330.61     27.81 o
 -18   1   4       21.78       28.98     13.33 o
 -17   1   4       24.66       44.29     14.38 o
 -16   1   4      107.03      106.63     16.38 o
 -15   1   4       24.43       29.77     10.43 o
 -14   1   4      229.73      244.88     19.00 o
 -13   1   4      825.10      798.93     51.85 o
 -12   1   4      103.19      142.66     17.12 o
 -11   1   4      457.45      456.38     13.40 o
 -10   1   4     1488.47     1505.49     31.19 o
  -9   1   4      915.01     1120.21     33.20 o
  -8   1   4      990.69     1050.79     21.33 o
  -7   1   4      160.60      170.76      5.67 o
  -6   1   4     1074.85      999.36     23.72 o
  -5   1   4      727.04      688.46     15.71 o
  -4   1   4     3407.06     3308.32     73.84 o
  -3   1   4     4942.42     5159.90    134.71 o
  -2   1   4     9349.34     7740.51    193.09 o
  -1   1   4     3578.65     3768.75    133.98 o
   0   1   4     1034.99      876.70     19.51 o
   1   1   4     8614.77     7113.51    145.79 o
   2   1   4     3936.89     4174.29    135.08 o
   3   1   4     7232.21     6519.47    113.23 o
   4   1   4     3931.94     3637.04     62.81 o
   5   1   4      362.91      373.49     11.31 o
   6   1   4     1214.16     1127.92     21.28 o
   7   1   4      148.27      153.63      4.50 o
   8   1   4     1077.21     1137.76     25.14 o
   9   1   4     1846.65     1907.47     48.10 o
  10   1   4     1352.49     1342.28     37.48 o
  11   1   4      324.47      345.84     16.39 o
  12   1   4      194.36      192.33     11.23 o
  13   1   4      371.25      448.25     30.88 o
  14   1   4       99.68       85.10     14.68 o
  15   1   4       35.53       49.90     14.24 o
  16   1   4       98.18      103.35     19.50 o
  17   1   4       10.66       35.58     16.47 o
  18   1   4       27.38       16.09     18.40 o
  19   1   4      152.02      147.36     30.32 o
 -21   2   4       58.80       46.59     22.64 o
 -20   2   4        2.44       17.89     14.49 o
 -19   2   4       68.17       65.85     15.88 o
 -18   2   4      196.16      214.32     21.30 o
 -17   2   4      433.18      481.84     31.25 o
 -16   2   4      163.73      186.67     30.69 o
 -15   2   4      118.00      150.78     20.98 o
 -14   2   4      373.11      422.28     27.69 o
 -13   2   4      661.09      717.61     37.54 o
 -12   2   4      125.88      143.77     13.71 o
 -11   2   4      466.00      521.50     16.14 o
 -10   2   4      715.57      777.03     17.30 o
  -9   2   4      867.54     1093.17     27.49 o
  -8   2   4     5033.21     5141.00     92.70 o
  -7   2   4      540.00      644.76     14.89 o
  -6   2   4     1316.78     1130.63     23.95 o
  -5   2   4      384.74      455.92     11.76 o
  -4   2   4       49.27       50.58      3.52 o
  -3   2   4       10.60       12.86      4.29 o
  -2   2   4      400.33      365.42     10.20 o
  -1   2   4     5427.45     4857.81    112.49 o
   0   2   4    18217.82    16693.87    412.79 o
   1   2   4     4327.23     4172.76     89.52 o
   2   2   4      475.54      440.61      9.70 o
   3   2   4        6.38       17.17      2.38 o
   4   2   4      114.70      111.09      3.87 o
   5   2   4      936.87      840.34     15.92 o
   6   2   4      686.71      673.30     13.28 o
   7   2   4     1281.72     1220.69     22.62 o
   8   2   4     3494.12     3814.76     67.75 o
   9   2   4     2069.25     2011.11     42.31 o
  10   2   4      932.95      912.54     24.23 o
  11   2   4      245.32      296.98     10.96 o
  12   2   4      155.18      159.77      9.53 o
  13   2   4      562.24      550.95     26.57 o
  14   2   4      369.98      405.48     21.13 o
  15   2   4      257.71      260.24     18.55 o
  16   2   4       68.24       61.66     19.10 o
  17   2   4      254.49      227.59     41.17 o
  18   2   4      353.32      416.67     39.54 o
  19   2   4       62.53       59.13     25.80 o
 -20   3   4       32.43       39.27     16.00 o
 -19   3   4       73.76       98.47     17.36 o
 -18   3   4       47.59       26.97     13.93 o
 -17   3   4       13.28       24.85     12.92 o
 -16   3   4       89.66       88.72     14.82 o
 -15   3   4       46.85       54.68     12.88 o
 -14   3   4       33.61       36.14     12.07 o
 -13   3   4       69.15       85.97     11.78 o
 -12   3   4      201.12      213.82     14.28 o
 -11   3   4      281.42      284.14     10.87 o
 -10   3   4      202.64      281.76     15.98 o
  -9   3   4      486.23      533.65     13.07 o
  -8   3   4       30.37       48.97      3.89 o
  -7   3   4       94.79      103.94      4.78 o
  -6   3   4      188.62      203.23     13.14 o
  -5   3   4     2756.38     2601.35     56.29 o
  -4   3   4     1290.88     1424.67     32.86 o
  -3   3   4        5.31        5.40      2.69 o
  -2   3   4      327.54      329.66     10.29 o
  -1   3   4     1224.98     1072.27     29.09 o
   0   3   4      298.29      255.00      8.33 o
   1   3   4      723.54      690.83     14.92 o
   2   3   4      611.74      510.19     12.21 o
   3   3   4       10.24       10.40      2.34 o
   4   3   4     1741.11     1719.90     31.55 o
   5   3   4     1569.05     1732.78     33.47 o
   6   3   4      454.07      397.58     10.01 o
   7   3   4       59.39       82.05      4.45 o
   8   3   4       47.61       66.79      4.15 o
   9   3   4      414.10      471.74     10.74 o
  10   3   4      495.01      518.86     11.50 o
  11   3   4      124.19      152.76      9.64 o
  12   3   4      110.05      115.04      8.70 o
  13   3   4      124.14      120.56     10.24 o
  14   3   4       24.85       19.68      7.81 o
  15   3   4       21.11       21.71      8.46 o
  16   3   4      162.93      167.23     13.48 o
  17   3   4       19.38       19.00     12.19 o
  18   3   4       61.91       50.37     15.07 o
  19   3   4       43.13       40.09     19.77 o
 -20   4   4       57.67       64.91     18.92 o
 -19   4   4       11.61       24.93     16.49 o
 -18   4   4       25.04       17.47     21.88 o
 -17   4   4       38.21       56.17     14.93 o
 -16   4   4      123.24      139.38     28.00 o
 -15   4   4       73.18       98.47     15.50 o
 -14   4   4      249.12      276.67     27.94 o
 -13   4   4       73.02       69.95     17.21 o
 -12   4   4      170.55      167.41      9.71 o
 -11   4   4      219.38      245.03     13.66 o
 -10   4   4      283.35      261.97      9.82 o
  -9   4   4      983.59      992.06     22.01 o
  -8   4   4      938.94      882.27     21.55 o
  -7   4   4     1062.70      935.99     22.49 o
  -6   4   4      544.74      488.45     12.72 o
  -5   4   4     1479.03     1630.38     34.52 o
  -4   4   4      802.27      963.64     21.28 o
  -3   4   4      916.85      884.01     18.12 o
  -2   4   4     2596.63     2711.34     55.56 o
  -1   4   4     1548.38     1303.53     29.25 o
   0   4   4     1105.46      947.02     22.01 o
   1   4   4      635.18      683.71     15.53 o
   2   4   4     4282.50     3858.95     77.49 o
   3   4   4      380.12      490.39     10.90 o
   4   4   4     1195.15     1285.26     24.57 o
   5   4   4     1534.33     1654.01     31.74 o
   6   4   4      546.35      476.58     11.63 o
   7   4   4      433.07      466.63     16.41 o
   8   4   4      392.19      441.81     16.21 o
   9   4   4     1382.54     1265.66     25.72 o
  10   4   4      210.77      178.13      6.73 o
  11   4   4      222.61      231.24      8.91 o
  12   4   4      162.71      179.74     11.15 o
  13   4   4       71.84       66.63     12.73 o
  14   4   4      436.39      372.47     19.88 o
  15   4   4      166.33      171.70     19.81 o
  16   4   4      170.06      155.68     20.79 o
  17   4   4       88.28       76.64     12.56 o
  18   4   4       35.22       29.06     12.32 o
  19   4   4       12.27       36.70     17.78 o
  20   4   4       88.58       68.57     24.93 o
 -20   5   4       81.37       36.64     19.91 o
 -19   5   4       60.82       94.68     19.82 o
 -18   5   4       46.79       77.20     22.33 o
 -17   5   4      120.57      105.40     25.15 o
 -16   5   4      115.60       99.77     30.31 o
 -15   5   4      292.31      314.30     26.16 o
 -14   5   4        2.41        8.54     12.44 o
 -13   5   4      111.70      124.83     13.72 o
 -12   5   4      200.54      178.54     11.81 o
 -11   5   4      251.35      264.66     20.06 o
 -10   5   4     1081.02     1083.06     30.58 o
  -9   5   4      424.26      422.65     15.68 o
  -8   5   4      535.84      549.32     15.23 o
  -7   5   4       81.72       91.14      6.59 o
  -6   5   4      397.81      391.51     11.72 o
  -5   5   4     1011.19     1191.07     30.32 o
  -4   5   4      525.26      575.11     14.04 o
  -3   5   4      307.09      405.61     18.81 o
  -2   5   4     4865.31     4988.98     97.98 o
  -1   5   4     5810.44     5973.81    119.74 o
   0   5   4     2317.09     2316.89     44.98 o
   1   5   4     4904.77     5139.40     97.02 o
   2   5   4     4784.39     5042.14     88.36 o
   3   5   4      745.52      719.70     15.30 o
   4   5   4      506.84      643.30     14.22 o
   5   5   4     2340.00     2247.14     42.56 o
   6   5   4      474.51      431.79     11.42 o
   7   5   4       48.99       45.92      4.38 o
   8   5   4      846.21      763.64     18.27 o
   9   5   4      245.54      240.72      8.62 o
  10   5   4     1497.61     1427.64     33.44 o
  11   5   4      267.14      280.53     11.23 o
  12   5   4       96.91       90.60      7.32 o
  13   5   4      113.83      105.99     13.58 o
  14   5   4        4.61        8.25      8.78 o
  15   5   4      124.84      112.33     17.83 o
  16   5   4      102.76       93.10     14.22 o
  17   5   4       75.81       60.19     13.15 o
  18   5   4       26.19       23.16     12.69 o
  19   5   4       51.35       43.37     15.62 o
  20   5   4      113.26       78.38     28.38 o
 -20   6   4       64.82       73.72     22.27 o
 -19   6   4      102.10       82.15     26.86 o
 -18   6   4       34.38       57.34     19.16 o
 -17   6   4       81.79       99.64     18.85 o
 -16   6   4       35.04       33.87     16.10 o
 -15   6   4       24.62       35.99     14.39 o
 -14   6   4       90.10      103.51     18.45 o
 -13   6   4      286.91      281.79     18.31 o
 -12   6   4      254.64      265.82     21.69 o
 -11   6   4      132.50      123.07     11.65 o
 -10   6   4      198.10      199.24     23.02 o
  -9   6   4      636.78      615.35     20.09 o
  -8   6   4       40.22       46.79      5.57 o
  -7   6   4      331.23      356.21     13.41 o
  -6   6   4      138.60      171.69      7.66 o
  -5   6   4      737.59      922.91     25.70 o
  -4   6   4     3452.79     3528.67     68.77 o
  -3   6   4      468.88      561.13     15.06 o
  -2   6   4     2465.91     2346.65     42.61 o
  -1   6   4      719.07      850.12     17.78 o
   0   6   4      517.19      623.97     13.67 o
   1   6   4     1267.98     1247.51     22.83 o
   2   6   4     1596.65     1662.73     29.72 o
   3   6   4      891.14      882.44     17.94 o
   4   6   4     2109.06     2392.33     45.34 o
   5   6   4     1627.73     1658.08     33.08 o
   6   6   4      193.69      186.60      7.70 o
   7   6   4      437.49      483.39     13.88 o
   8   6   4       45.83       48.65      5.67 o
   9   6   4      339.68      380.75     15.27 o
  10   6   4      393.88      373.33     18.23 o
  11   6   4       76.66       64.91     10.78 o
  12   6   4      156.16      153.29     12.47 o
  13   6   4      376.50      369.61     19.99 o
  14   6   4       42.59       55.59     13.04 o
  15   6   4       59.46       60.28     13.83 o
  16   6   4       36.54        2.10     12.02 o
  17   6   4       41.23       29.22     14.41 o
  18   6   4       81.25       54.72     16.73 o
  19   6   4       48.32       74.92     18.22 o
  20   6   4       80.07      102.82     21.52 o
 -19   7   4       21.74       30.29     20.95 o
 -18   7   4        1.79       15.03     18.14 o
 -17   7   4        0.18       15.59     15.23 o
 -16   7   4       14.92       11.82     16.29 o
 -15   7   4       28.36       29.21     10.36 o
 -14   7   4      255.55      309.02     20.51 o
 -13   7   4       87.93       73.84     12.19 o
 -12   7   4      177.46      159.39     21.20 o
 -11   7   4      105.31       89.17     18.27 o
 -10   7   4      246.48      265.58     22.03 o
  -9   7   4     1164.94     1171.91     37.86 o
  -8   7   4     1181.91     1300.00     56.64 o
  -7   7   4     2539.01     2503.89     58.48 o
  -6   7   4     3205.81     3469.00     79.16 o
  -5   7   4     3873.29     4081.83     81.60 o
  -4   7   4     1511.15     1993.66     41.37 o
  -3   7   4     5917.44     5798.34     99.57 o
  -2   7   4     6470.57     7392.64    129.85 o
  -1   7   4     5949.34     5902.10     99.30 o
   0   7   4     1494.01     1602.09     28.71 o
   1   7   4     2484.13     3264.01     57.12 o
   2   7   4     9446.13     9557.63    155.92 o
   3   7   4     2797.65     3526.87     61.72 o
   4   7   4     3673.13     3614.25     65.24 o
   5   7   4     2520.37     2772.63     53.56 o
   6   7   4     4493.01     4426.86     87.95 o
   7   7   4     1231.35     1439.55     40.76 o
   8   7   4     2299.82     2275.41     63.29 o
   9   7   4      629.63      736.65     28.80 o
  10   7   4      445.59      446.22     21.69 o
  11   7   4      226.32      237.65     17.09 o
  12   7   4       83.76       53.66      9.75 o
  13   7   4      186.47      174.26     14.38 o
  14   7   4      139.22      138.90     16.24 o
  15   7   4       20.23       24.87     12.34 o
  16   7   4        6.19       -1.97     13.77 o
  17   7   4        0.33       26.29     14.16 o
  18   7   4        2.30       11.02     15.75 o
  19   7   4       10.66       21.65     17.62 o
 -19   8   4       10.79       42.53     22.73 o
 -18   8   4      126.50      103.99     25.07 o
 -17   8   4      174.51      184.34     65.87 o
 -16   8   4      273.31      227.86     20.16 o
 -15   8   4      151.64      169.65     17.90 o
 -14   8   4      410.53      455.68     25.64 o
 -13   8   4       16.53       13.04     10.63 o
 -12   8   4      480.40      458.47     45.66 o
 -11   8   4     1125.41     1056.52     38.80 o
 -10   8   4       11.99       10.42      8.39 o
  -9   8   4        5.11        4.91      7.89 o
  -8   8   4       22.13       26.20     13.12 o
  -7   8   4      348.08      308.81     17.23 o
  -6   8   4      222.65      265.89     11.37 o
  -5   8   4      137.44      171.33     12.64 o
  -4   8   4     1756.30     1805.26     35.24 o
  -3   8   4     1310.37     1716.22     34.28 o
  -2   8   4     2379.80     2258.74     41.09 o
  -1   8   4     3176.12     3526.98     58.96 o
   0   8   4    12227.87    12818.02    197.74 o
   1   8   4     4176.43     4402.58     72.41 o
   2   8   4     1031.66     1238.70     24.63 o
   3   8   4     3172.36     3070.42     54.30 o
   4   8   4      916.44     1117.10     23.31 o
   5   8   4      299.17      330.48     12.17 o
   6   8   4       97.08      126.34      6.86 o
   7   8   4      167.13      176.49     11.29 o
   8   8   4       26.52       31.12      7.33 o
   9   8   4       11.74       21.68      8.62 o
  10   8   4       29.06       18.14      8.98 o
  11   8   4      465.52      490.93     53.98 o
  12   8   4      997.71      954.84     36.92 o
  13   8   4       21.13       19.75      9.47 o
  14   8   4      271.10      276.18     20.62 o
  15   8   4      290.34      296.76     27.08 o
  16   8   4      160.83      159.81     19.70 o
  17   8   4      114.68       96.20     27.89 o
  18   8   4       55.84       99.87     22.76 o
  19   8   4       25.66       30.62     18.92 o
 -18   9   4       87.03       61.49     31.66 o
 -17   9   4       10.42       44.82     20.46 o
 -16   9   4       23.58       55.50     15.66 o
 -15   9   4        6.84       28.58     11.63 o
 -14   9   4        6.51       -2.07     10.72 o
 -13   9   4      163.20      172.39     17.23 o
 -12   9   4      423.38      369.07     25.12 o
 -11   9   4      203.80      189.36     17.69 o
 -10   9   4       47.66       41.58     10.74 o
  -9   9   4      140.55      146.37     19.69 o
  -8   9   4     1095.98     1087.95     36.97 o
  -7   9   4      461.88      526.81     29.01 o
  -6   9   4     2975.67     3110.02     70.84 o
  -5   9   4     1767.15     1808.30     41.65 o
  -4   9   4      979.42      928.14     20.88 o
  -3   9   4     1184.37     1229.66     25.01 o
  -2   9   4     2066.92     2058.08     36.82 o
  -1   9   4      687.59      799.15     21.29 o
   0   9   4       57.29       61.95      4.32 o
   1   9   4     1650.23     1560.90     27.49 o
   2   9   4     1443.09     1544.28     29.06 o
   3   9   4     1554.41     1551.95     29.63 o
   4   9   4      442.52      514.19     16.29 o
   5   9   4     1670.33     1662.58     36.70 o
   6   9   4     3493.93     3394.64     77.40 o
   7   9   4      880.40      813.70     27.55 o
   8   9   4      889.88      903.34     33.53 o
   9   9   4      326.08      317.63     19.30 o
  10   9   4       75.25       74.49     12.07 o
  11   9   4       88.74       80.31     12.72 o
  12   9   4      482.17      456.24     24.70 o
  13   9   4       79.00       81.14     12.83 o
  14   9   4        6.84       11.99     10.78 o
  15   9   4        3.38       12.19     12.28 o
  16   9   4        9.75       13.77     13.47 o
  17   9   4        7.38       11.17     15.65 o
  18   9   4       52.25       20.81     19.87 o
 -18  10   4      299.70      343.70     59.22 o
 -17  10   4      137.10      157.27     25.95 o
 -16  10   4       48.50       43.73     14.61 o
 -15  10   4       14.88       37.54     13.89 o
 -14  10   4       19.90       22.72     13.01 o
 -13  10   4       33.11       25.52     12.07 o
 -12  10   4       77.52       68.82     14.28 o
 -11  10   4      233.62      282.34     30.62 o
 -10  10   4      713.85      710.12     29.33 o
  -9  10   4      371.94      390.50     20.93 o
  -8  10   4      222.96      222.92     16.40 o
  -7  10   4     2212.04     2045.22     55.71 o
  -6  10   4     1191.08     1175.43     33.50 o
  -5  10   4      190.10      200.35     10.70 o
  -4  10   4      780.31      807.50     21.37 o
  -3  10   4      800.65      786.58     18.67 o
  -2  10   4      314.18      350.30     10.75 o
  -1  10   4      401.04      450.48     11.14 o
   0  10   4        0.13        6.78      3.74 o
   1  10   4      387.11      403.63     10.55 o
   2  10   4      547.93      514.55     13.15 o
   3  10   4      616.74      677.06     16.77 o
   4  10   4      715.61      757.81     20.15 o
   5  10   4      448.30      449.79     15.34 o
   6  10   4     1447.73     1363.50     36.51 o
   7  10   4      927.06      977.43     63.85 o
   8  10   4      461.66      430.00     23.52 o
   9  10   4      300.71      310.10     20.08 o
  10  10   4      678.67      671.10     36.66 o
  11  10   4      495.61      483.99     26.24 o
  12  10   4       66.76       64.95     12.99 o
  13  10   4       15.00       12.30     10.67 o
  14  10   4       44.41       37.20     13.11 o
  15  10   4       16.32       21.68     12.76 o
  16  10   4      112.93       96.00     18.84 o
  17  10   4      258.62      300.42     51.76 o
  18  10   4      214.01      287.76     47.78 o
 -17  11   4      187.03      297.50     40.58 o
 -16  11   4      260.05      322.73     27.26 o
 -15  11   4      183.05      200.94     21.15 o
 -14  11   4        1.95       36.73     14.31 o
 -13  11   4       54.28       58.78     12.90 o
 -12  11   4       19.19       25.07     13.00 o
 -11  11   4       90.90       83.16     13.20 o
 -10  11   4      136.95      124.04     17.63 o
  -9  11   4      180.09      130.46     13.23 o
  -8  11   4       13.26       17.97      8.59 o
  -7  11   4       88.91       88.10     10.49 o
  -6  11   4       49.35       54.21      8.87 o
  -5  11   4     1165.70     1040.45     32.78 o
  -4  11   4      209.47      274.84     12.05 o
  -3  11   4       36.25       35.37      6.07 o
  -2  11   4       82.30       82.09      8.71 o
  -1  11   4       90.64       83.38      6.03 o
   0  11   4        0.06        2.86      4.38 o
   1  11   4       99.47       95.70      6.63 o
   2  11   4       81.22       71.61      6.59 o
   3  11   4       18.88       25.71      5.58 o
   4  11   4      429.86      439.15     16.30 o
   5  11   4      477.40      533.61     20.59 o
   6  11   4      112.57      133.81     11.82 o
   7  11   4      126.61      123.57     17.76 o
   8  11   4        7.16        6.78      9.86 o
   9  11   4      104.61      114.93     14.66 o
  10  11   4      319.17      275.27     20.60 o
  11  11   4       37.46       29.54     11.87 o
  12  11   4       33.71       21.14     12.04 o
  13  11   4       57.26       53.60     13.19 o
  14  11   4        4.59        6.41     12.54 o
  15  11   4      121.28      114.08     17.32 o
  16  11   4      245.85      249.91     26.49 o
  17  11   4      364.96      380.91     31.34 o
 -17  12   4       35.20       61.22     21.96 o
 -16  12   4       13.52       33.27     21.73 o
 -15  12   4       35.89       73.35     18.18 o
 -14  12   4       24.73       50.72     15.43 o
 -13  12   4      170.68      184.40     19.41 o
 -12  12   4        7.93       10.20     11.77 o
 -11  12   4      176.42      159.13     16.81 o
 -10  12   4        2.70       -5.12     10.19 o
  -9  12   4      140.38      138.27     19.00 o
  -8  12   4       84.21       81.68     11.19 o
  -7  12   4       87.26       80.47     10.66 o
  -6  12   4       86.77       93.56     10.65 o
  -5  12   4       18.85       21.12      7.79 o
  -4  12   4      652.09      608.03     20.59 o
  -3  12   4      830.80      846.55     22.58 o
  -2  12   4       93.64       94.62      7.88 o
  -1  12   4       91.70       81.05      8.38 o
   0  12   4      194.41      181.07     10.34 o
   1  12   4      177.89      166.97     11.09 o
   2  12   4       47.81       44.58      6.54 o
   3  12   4     1379.07     1172.30     30.73 o
   4  12   4      550.24      517.24     21.06 o
   5  12   4       41.85       38.42      9.51 o
   6  12   4       91.33       88.47     11.80 o
   7  12   4      136.17      133.22     14.78 o
   8  12   4      116.35      122.78     15.18 o
   9  12   4       61.46       49.70     13.08 o
  10  12   4        1.46       -3.80     11.23 o
  11  12   4      267.95      248.10     24.86 o
  12  12   4        6.54        6.63     11.71 o
  13  12   4      110.22      147.88     19.20 o
  14  12   4       10.23        1.21     16.12 o
  15  12   4       31.54       48.67     16.63 o
  16  12   4       29.13       52.12     16.74 o
  17  12   4       76.20       58.21     20.26 o
 -16  13   4      292.23      372.34     32.69 o
 -15  13   4       65.73       98.04     21.07 o
 -14  13   4       60.00       79.54     18.26 o
 -13  13   4      310.65      360.17     27.50 o
 -12  13   4      112.61       92.96     16.99 o
 -11  13   4       88.08       87.83     15.20 o
 -10  13   4       21.09       39.31     13.14 o
  -9  13   4       44.60       62.75     13.08 o
  -8  13   4      370.40      331.95     19.94 o
  -7  13   4      137.33      154.07     14.04 o
  -6  13   4      768.01      805.26     28.58 o
  -5  13   4       47.44       55.85     10.36 o
  -4  13   4       12.52       10.70      7.58 o
  -3  13   4      194.64      171.34     14.27 o
  -2  13   4       49.27       48.25      8.18 o
  -1  13   4       38.26       31.63      7.76 o
   0  13   4        0.63        5.19      7.33 o
   1  13   4       82.92       82.95      9.86 o
   2  13   4       37.05       27.00      7.96 o
   3  13   4      116.57      114.40     12.72 o
   4  13   4       10.18        8.29      8.84 o
   5  13   4      111.41       83.21     16.12 o
   6  13   4      638.67      639.76     25.54 o
   7  13   4      318.51      295.55     18.99 o
   8  13   4      190.47      209.91     18.14 o
   9  13   4      106.96       78.99     17.85 o
  10  13   4       41.20       23.22     13.87 o
  11  13   4       58.23       53.59     14.61 o
  12  13   4       56.42       52.81     14.69 o
  13  13   4      354.91      376.23     26.78 o
  14  13   4       53.68       50.16     17.38 o
  15  13   4       30.78       31.17     16.87 o
  16  13   4      122.07      140.18     24.43 o
 -15  14   4       94.29      106.36     23.42 o
 -14  14   4      166.80      165.28     29.97 o
 -13  14   4      191.21      191.13     27.26 o
 -12  14   4        8.32       21.93     14.98 o
 -11  14   4      113.43      144.62     18.19 o
 -10  14   4      791.84      828.95     37.62 o
  -9  14   4      393.76      332.24     21.12 o
  -8  14   4      158.57      185.57     15.83 o
  -7  14   4      643.37      605.24     25.93 o
  -6  14   4      450.01      519.40     28.33 o
  -5  14   4      228.86      244.49     19.89 o
  -4  14   4      361.17      359.44     18.76 o
  -3  14   4      144.60      147.98     12.02 o
  -2  14   4      160.45      167.46     14.25 o
  -1  14   4      420.51      408.69     21.13 o
   0  14   4        4.09        7.92      9.32 o
   1  14   4      335.81      359.50     20.48 o
   2  14   4      103.41      103.96     12.03 o
   3  14   4      320.00      285.10     20.49 o
   4  14   4      344.45      306.39     18.16 o
   5  14   4      105.00       82.55     13.14 o
   6  14   4      570.82      588.66     25.38 o
   7  14   4      528.58      545.49     26.63 o
   8  14   4       78.50       89.09     14.25 o
   9  14   4      322.84      310.99     27.58 o
  10  14   4      683.11      685.16     34.54 o
  11  14   4      198.93      162.58     18.88 o
  12  14   4        6.87       24.78     15.30 o
  13  14   4      117.81      115.26     21.87 o
  14  14   4       74.24      111.15     24.17 o
  15  14   4      225.92      255.33     28.90 o
 -14  15   4       20.39       27.25     18.93 o
 -13  15   4      151.27      144.63     23.42 o
 -12  15   4      435.72      486.37     54.22 o
 -11  15   4       24.89       48.63     19.41 o
 -10  15   4       20.06       45.26     14.29 o
  -9  15   4      335.72      347.67     22.68 o
  -8  15   4       19.38       13.63     11.97 o
  -7  15   4      181.56      213.69     20.10 o
  -6  15   4      314.94      344.94     20.60 o
  -5  15   4       70.57       75.86     13.45 o
  -4  15   4      216.25      215.44     19.24 o
  -3  15   4      104.30       79.45     13.97 o
  -2  15   4        3.04        8.86     10.81 o
  -1  15   4      113.29      122.97     13.81 o
   0  15   4       10.93       17.08     10.93 o
   1  15   4       48.07       60.10     12.70 o
   2  15   4        3.49       -7.43     10.30 o
   3  15   4       42.96       48.04     12.90 o
   4  15   4      146.03      151.68     16.43 o
   5  15   4      166.78      177.03     17.63 o
   6  15   4      291.43      284.37     19.19 o
   7  15   4      397.57      391.34     22.19 o
   8  15   4       20.60       29.38     12.21 o
   9  15   4      144.72      174.78     17.67 o
  10  15   4       26.42        6.87     14.29 o
  11  15   4       10.77        3.13     16.77 o
  12  15   4      374.13      453.55     35.40 o
  13  15   4      211.42      215.48     27.09 o
  14  15   4       10.27       -4.79     18.91 o
 -13  16   4      189.20      138.94     25.06 o
 -12  16   4       38.06       54.18     21.10 o
 -11  16   4      474.25      431.02     38.69 o
 -10  16   4      139.30      161.95     22.31 o
  -9  16   4      990.47     1034.12     42.37 o
  -8  16   4      340.63      366.30     22.41 o
  -7  16   4      180.99      163.67     17.84 o
  -6  16   4       67.36       68.79     15.36 o
  -5  16   4       83.59       70.07     16.46 o
  -4  16   4       61.97       48.53     16.04 o
  -3  16   4      726.89      726.58     33.69 o
  -2  16   4       75.72       90.80     15.08 o
  -1  16   4      130.05      155.09     16.58 o
   0  16   4       65.27       65.25     13.99 o
   1  16   4      211.88      215.28     18.19 o
   2  16   4      142.80      121.58     15.47 o
   3  16   4      297.14      314.18     24.21 o
   4  16   4       60.91       75.34     15.70 o
   5  16   4       43.02       43.62     13.78 o
   6  16   4      133.59      109.30     16.77 o
   7  16   4      143.93      140.01     16.50 o
   8  16   4      370.47      367.16     25.50 o
   9  16   4      405.91      465.83     42.46 o
  10  16   4      248.67      189.76     24.20 o
  11  16   4      214.67      183.40     28.39 o
  12  16   4       89.82       74.21     22.46 o
 -11  17   4      121.46      195.02     26.08 o
 -10  17   4      226.82      305.88     30.10 o
  -9  17   4       82.29       94.48     20.92 o
  -8  17   4       41.33       31.34     18.85 o
  -7  17   4       38.41       38.01     17.37 o
  -6  17   4      568.51      591.53     35.46 o
  -5  17   4      710.62      802.75     63.06 o
  -4  17   4       40.09       80.94     18.30 o
  -3  17   4      455.23      445.26     36.45 o
  -2  17   4      130.81      169.99     21.05 o
  -1  17   4       36.90       53.72     14.03 o
   0  17   4        8.22        9.54     12.08 o
   1  17   4       67.00       65.38     14.40 o
   2  17   4      105.11       95.57     16.86 o
   3  17   4      203.02      257.07     28.42 o
   4  17   4       90.12      100.07     17.33 o
   5  17   4      665.89      732.04     64.78 o
   6  17   4      580.06      709.77     45.10 o
   7  17   4       89.85       96.60     20.39 o
   8  17   4       34.39       49.22     20.08 o
   9  17   4       78.37       44.62     18.42 o
  10  17   4      207.27      226.23     39.85 o
  11  17   4       56.57       55.75     21.13 o
  -9  18   4       63.55       64.27     21.14 o
  -8  18   4      105.53      152.99     27.58 o
  -7  18   4      404.26      446.40     36.70 o
  -6  18   4      110.66      120.74     24.90 o
  -5  18   4      473.47      529.16     42.21 o
  -4  18   4       56.61       58.47     25.38 o
  -3  18   4       47.44       78.37     25.40 o
  -2  18   4      237.19      278.11     28.58 o
  -1  18   4      182.61      217.74     26.06 o
   0  18   4       11.45       28.42     16.29 o
   1  18   4       83.21       98.95     17.79 o
   2  18   4      316.19      348.82     37.92 o
   3  18   4       24.52       47.47     24.25 o
   4  18   4       36.13       40.08     21.20 o
   5  18   4      503.59      531.50     43.57 o
   6  18   4      222.41      179.26     28.08 o
   7  18   4      287.26      265.88     37.14 o
   8  18   4      113.84      132.45     24.57 o
   9  18   4       51.08       31.51     21.42 o
  -7  19   4       98.47      112.53     28.22 o
  -6  19   4        4.10       -0.41     25.34 o
  -5  19   4       13.93       12.33     27.80 o
  -4  19   4       44.94       56.55     26.66 o
  -3  19   4      191.05      166.90     31.50 o
  -2  19   4      530.98      633.60     52.04 o
  -1  19   4      533.75      694.53     58.72 o
   0  19   4       31.75       76.80     19.36 o
   1  19   4     1299.23     1264.14     61.67 o
   2  19   4      666.27      661.43     57.78 o
   3  19   4       80.26       88.37     26.34 o
   4  19   4       71.01       48.32     27.65 o
   5  19   4       21.09       43.82     26.86 o
   6  19   4        5.91       19.71     25.06 o
   7  19   4      191.48      163.47     29.19 o
  -3  20   4      122.27       82.97     28.32 o
  -2  20   4       46.98       48.41     26.81 o
  -1  20   4       22.26       49.45     23.25 o
   0  20   4       30.73       26.02     21.02 o
   1  20   4       54.14       56.06     21.35 o
   2  20   4       49.32       43.39     25.66 o
   3  20   4      116.92      112.36     30.41 o
 -21   1   5       93.37      110.89     26.90 o
 -20   1   5       95.35      114.15     18.42 o
 -19   1   5       25.64       39.41     15.46 o
 -18   1   5      215.73      229.26     24.70 o
 -17   1   5      549.37      651.49     40.24 o
 -16   1   5     1138.34     1085.01     59.77 o
 -15   1   5      179.78      222.99     27.43 o
 -14   1   5      473.42      505.48     32.46 o
 -13   1   5     2562.33     2753.27    119.19 o
 -12   1   5     1145.03     1184.76     47.82 o
 -11   1   5      186.35      170.11      9.32 o
 -10   1   5      633.58      746.10     19.86 o
  -9   1   5     1486.75     1536.47     31.36 o
  -8   1   5      551.36      646.28     14.47 o
  -7   1   5       65.11       82.71      4.65 o
  -6   1   5      140.51      154.72      5.80 o
  -5   1   5      205.63      274.07     11.64 o
  -4   1   5        1.86        8.93      3.53 o
  -3   1   5      471.81      474.44     14.63 o
  -2   1   5     2447.13     1977.04     46.35 o
  -1   1   5     1814.18     1846.29     42.05 o
   0   1   5     1441.08     1224.17     27.40 o
   1   1   5     2823.56     2348.94     51.24 o
   2   1   5     1155.69     1100.39     22.01 o
   3   1   5      883.80      767.89     14.57 o
   4   1   5        3.72       13.00      2.08 o
   5   1   5      486.60      525.39     10.49 o
   6   1   5      122.53      121.41      5.49 o
   7   1   5      102.09      115.00      5.05 o
   8   1   5      646.70      678.20     12.82 o
   9   1   5      607.28      766.70     26.75 o
  10   1   5     1336.43     1358.25     32.39 o
  11   1   5       84.50       78.28      7.32 o
  12   1   5     1230.98     1258.29     33.47 o
  13   1   5     2344.56     2439.12     61.44 o
  14   1   5      233.46      251.12     16.65 o
  15   1   5      159.72      177.30     15.58 o
  16   1   5      579.75      615.06     55.80 o
  17   1   5     1210.43     1241.17     65.30 o
  18   1   5      108.30       56.49     22.16 o
  19   1   5       13.45       25.28     20.75 o
 -21   2   5      293.47      328.08     42.65 o
 -20   2   5      358.76      387.42     34.28 o
 -19   2   5      303.95      293.20     31.50 o
 -18   2   5      414.81      501.28     35.66 o
 -17   2   5      341.38      356.64     53.98 o
 -16   2   5      226.32      275.09     23.31 o
 -15   2   5       94.76       57.56     14.19 o
 -14   2   5       54.53       58.17     13.21 o
 -13   2   5      426.85      438.67     30.38 o
 -12   2   5      361.15      375.71     17.34 o
 -11   2   5      227.12      243.63      9.70 o
 -10   2   5     1049.10     1206.34     36.28 o
  -9   2   5     4682.79     4898.44     98.95 o
  -8   2   5      737.44      735.45     17.53 o
  -7   2   5      452.15      454.18     12.60 o
  -6   2   5     1158.24     1205.89     27.23 o
  -5   2   5      410.71      394.79     10.61 o
  -4   2   5     3088.29     2941.72     63.33 o
  -3   2   5      801.18      877.32     23.05 o
  -2   2   5     1860.29     1801.32     42.87 o
  -1   2   5     1353.78     1008.53     26.03 o
   0   2   5     2423.25     1986.06     47.18 o
   1   2   5      565.12      562.52     15.51 o
   2   2   5     2235.73     1962.90     39.16 o
   3   2   5     1640.27     1500.59     28.34 o
   4   2   5     1710.42     1811.86     31.55 o
   5   2   5      244.86      283.01      6.85 o
   6   2   5     1716.62     1723.32     31.05 o
   7   2   5      392.03      387.75      8.80 o
   8   2   5      634.67      658.07     13.14 o
   9   2   5     2307.28     2730.42     52.69 o
  10   2   5     2382.07     2219.67     48.41 o
  11   2   5      112.13      123.60      7.83 o
  12   2   5      669.12      622.23     20.84 o
  13   2   5      208.29      235.72     16.37 o
  14   2   5       22.96       27.50      9.12 o
  15   2   5      165.79      162.03     17.60 o
  16   2   5      182.63      179.73     23.52 o
  17   2   5      423.04      453.83     27.71 o
  18   2   5      547.79      456.26     30.20 o
  19   2   5      317.02      259.16     38.41 o
  20   2   5      160.83      118.77     48.56 o
 -20   3   5      120.65      126.75     22.04 o
 -19   3   5      190.26      206.63     28.60 o
 -18   3   5       74.37       59.36     16.54 o
 -17   3   5      301.06      318.02     36.07 o
 -16   3   5      100.50       87.83     15.91 o
 -15   3   5      298.51      268.49     24.42 o
 -14   3   5      347.55      401.71     30.05 o
 -13   3   5      229.37      284.53     23.99 o
 -12   3   5      187.09      174.54     10.43 o
 -11   3   5      158.25      165.27      8.37 o
 -10   3   5      205.12      242.98     16.77 o
  -9   3   5     4198.59     4260.56     83.94 o
  -8   3   5     1563.36     1752.62     35.66 o
  -7   3   5     3260.40     3560.42     69.52 o
  -6   3   5    12596.11    12824.30    244.88 o
  -5   3   5     9243.22    10349.34    215.66 o
  -4   3   5     3905.05     3676.83     73.91 o
  -3   3   5     3451.42     3104.15     65.14 o
  -2   3   5     1131.34     1267.11     33.97 o
  -1   3   5      879.57      792.44     21.26 o
   0   3   5       10.79       16.67      3.04 o
   1   3   5      604.99      617.56     14.60 o
   2   3   5     2409.69     2134.26     41.61 o
   3   3   5     1974.57     2131.98     37.54 o
   4   3   5     2733.78     2705.59     48.45 o
   5   3   5    13249.50    13194.10    222.86 o
   6   3   5    10705.78    11139.66    188.65 o
   7   3   5     4009.61     4313.85     76.89 o
   8   3   5     2828.35     2759.05     49.10 o
   9   3   5     1735.48     2086.43     60.70 o
  10   3   5      494.89      527.31     13.97 o
  11   3   5       85.00      103.25      7.58 o
  12   3   5      265.71      262.69     14.45 o
  13   3   5      100.48      137.03     10.93 o
  14   3   5      489.06      516.05     23.51 o
  15   3   5      127.87      135.73     19.43 o
  16   3   5      169.48      147.00     13.64 o
  17   3   5      256.25      296.36     35.87 o
  18   3   5       33.31       37.44     14.42 o
  19   3   5       87.25       78.18     16.66 o
  20   3   5       95.39       35.43     45.60 o
 -20   4   5      174.14      137.82     23.31 o
 -19   4   5       87.75      167.20     29.69 o
 -18   4   5      174.94      186.38     21.63 o
 -17   4   5       71.78       75.57     15.87 o
 -16   4   5       22.52       25.54     13.08 o
 -15   4   5       23.71       18.59     13.17 o
 -14   4   5       78.24       89.91     16.41 o
 -13   4   5      426.48      452.91     27.56 o
 -12   4   5        6.19        5.06      6.40 o
 -11   4   5        7.84        8.37      5.54 o
 -10   4   5      240.06      275.19     18.42 o
  -9   4   5     2374.28     2484.73     48.92 o
  -8   4   5     2282.99     2339.85     47.95 o
  -7   4   5     2944.18     2997.53     59.28 o
  -6   4   5     2591.22     3255.81     69.15 o
  -5   4   5     5758.25     6303.49    125.26 o
  -4   4   5     3764.93     3580.85     71.70 o
  -3   4   5     2049.82     2252.46     44.90 o
  -2   4   5     3207.16     3148.79     66.49 o
  -1   4   5     1027.38      959.06     22.32 o
   0   4   5      701.21      718.25     17.44 o
   1   4   5      585.72      601.28     13.68 o
   2   4   5     3397.35     3358.85     62.30 o
   3   4   5     2992.57     2980.73     54.57 o
   4   4   5     1717.58     1986.25     39.57 o
   5   4   5     4669.67     5169.42     93.73 o
   6   4   5     5567.00     5738.79    105.78 o
   7   4   5     1328.13     1603.60     38.20 o
   8   4   5     3331.50     3327.55     63.21 o
   9   4   5     1040.30     1222.23     41.74 o
  10   4   5      502.02      509.28     13.57 o
  11   4   5        3.35        7.00      4.21 o
  12   4   5        5.67       14.67      6.51 o
  13   4   5      231.26      260.16     25.62 o
  14   4   5      147.89      135.77     12.79 o
  15   4   5       11.55       17.42      8.87 o
  16   4   5       43.50       29.13     10.55 o
  17   4   5      115.07      120.29     14.51 o
  18   4   5      137.78       96.63     16.43 o
  19   4   5      140.03      141.12     16.92 o
  20   4   5       82.99       57.89     20.68 o
 -20   5   5        0.52       22.59     18.44 o
 -19   5   5       21.02       39.25     17.58 o
 -18   5   5      208.63      149.73     28.68 o
 -17   5   5      132.21       99.44     19.10 o
 -16   5   5      190.65      144.27     29.64 o
 -15   5   5       65.44       53.08     16.14 o
 -14   5   5       50.89       55.75     12.47 o
 -13   5   5       73.63       80.06     11.84 o
 -12   5   5      148.55      157.49     11.95 o
 -11   5   5      185.75      200.46     12.09 o
 -10   5   5      954.18      970.68     27.67 o
  -9   5   5      604.50      748.03     25.16 o
  -8   5   5      416.27      447.98     13.55 o
  -7   5   5      772.37      797.29     20.18 o
  -6   5   5     2884.62     3475.34     75.17 o
  -5   5   5    13829.54    14213.00    264.02 o
  -4   5   5     3765.82     4481.89     89.14 o
  -3   5   5     7292.19     7659.28    133.43 o
  -2   5   5    16184.74    16399.23    276.72 o
  -1   5   5     8970.27    10661.87    189.28 o
   0   5   5     4828.63     5151.69     97.40 o
   1   5   5    14990.92    14741.48    248.79 o
   2   5   5    13220.54    14222.29    244.09 o
   3   5   5     5845.58     6535.89    123.26 o
   4   5   5     7544.38     7424.92    135.85 o
   5   5   5     6633.25     8081.77    190.12 o
   6   5   5     5374.36     5570.71    103.67 o
   7   5   5      383.39      489.83     14.48 o
   8   5   5      329.84      327.53      9.95 o
   9   5   5     1283.23     1299.65     28.49 o
  10   5   5      390.51      490.22     17.41 o
  11   5   5      214.22      226.13     11.69 o
  12   5   5      352.87      348.99     17.57 o
  13   5   5       70.66       78.34      9.63 o
  14   5   5       20.86        6.58      9.28 o
  15   5   5      115.42       82.87     12.19 o
  16   5   5      152.68      146.23     19.32 o
  17   5   5      216.32      206.02     25.72 o
  18   5   5       87.24       69.11     15.70 o
  19   5   5       10.36      -22.86     13.22 o
  20   5   5        0.60        4.40     14.74 o
 -20   6   5       21.22       35.74     20.74 o
 -19   6   5       52.67       27.93     36.03 o
 -18   6   5       62.68       61.22     20.46 o
 -17   6   5        5.74        1.09     14.79 o
 -16   6   5      270.86      289.91     34.01 o
 -15   6   5      231.36      191.10     20.29 o
 -14   6   5       62.23       54.83     14.57 o
 -13   6   5       58.35       61.97      9.60 o
 -12   6   5       64.67       68.95     10.25 o
 -11   6   5      573.76      603.93     23.17 o
 -10   6   5      200.16      183.58     15.17 o
  -9   6   5      417.26      419.35     19.31 o
  -8   6   5      262.13      273.55     16.77 o
  -7   6   5      718.63      689.54     19.43 o
  -6   6   5       38.75       25.46      4.45 o
  -5   6   5      665.54      701.89     18.04 o
  -4   6   5      287.55      333.08     13.07 o
  -3   6   5      542.49      523.61     11.91 o
  -2   6   5     2398.99     2415.04     44.13 o
  -1   6   5     1777.61     2394.44     51.77 o
   0   6   5     3554.67     3690.44     69.60 o
   1   6   5     4345.61     4312.42     71.11 o
   2   6   5     1864.38     2008.56     36.11 o
   3   6   5      226.16      260.66      8.32 o
   4   6   5      544.78      492.69     12.99 o
   5   6   5      446.68      533.01     13.68 o
   6   6   5       94.28       74.67      5.10 o
   7   6   5      306.08      337.33     16.50 o
   8   6   5      571.83      552.22     17.90 o
   9   6   5      183.38      189.37     10.27 o
  10   6   5       87.06       81.20      9.07 o
  11   6   5      655.40      692.78     25.30 o
  12   6   5       34.43       51.16      8.14 o
  13   6   5      125.45      132.39     12.26 o
  14   6   5       46.57       40.23     12.64 o
  15   6   5      135.52      125.14     17.69 o
  16   6   5      364.18      340.75     25.44 o
  17   6   5       11.37       13.71     12.51 o
  18   6   5       82.04       85.96     17.62 o
  19   6   5       64.31       46.59     17.79 o
  20   6   5       35.24       25.65     17.42 o
 -19   7   5       43.37       19.95     20.37 o
 -18   7   5       25.63       46.07     28.49 o
 -17   7   5        0.37        1.52     19.38 o
 -16   7   5       58.02       50.21     18.42 o
 -15   7   5      151.49      142.23     30.10 o
 -14   7   5      389.79      406.62     23.77 o
 -13   7   5      205.31      199.21     16.99 o
 -12   7   5      941.06      855.65     49.44 o
 -11   7   5      137.37      136.15     24.76 o
 -10   7   5      317.60      308.74     17.54 o
  -9   7   5      450.09      510.56     36.12 o
  -8   7   5       39.91       42.57     10.51 o
  -7   7   5       12.11       28.17      5.50 o
  -6   7   5      166.93      169.82      8.88 o
  -5   7   5      382.96      323.62     10.70 o
  -4   7   5      241.51      228.26     10.97 o
  -3   7   5     1567.35     1659.70     30.82 o
  -2   7   5     2258.63     2802.86     51.05 o
  -1   7   5     6030.18     6694.23    115.79 o
   0   7   5     2972.08     3049.07     51.18 o
   1   7   5     6471.28     6975.74    119.36 o
   2   7   5     4264.50     4263.45     74.15 o
   3   7   5     1158.24     1231.48     24.25 o
   4   7   5      147.60      187.42      7.74 o
   5   7   5      219.63      225.25      8.89 o
   6   7   5      380.06      332.42     11.08 o
   7   7   5       28.60       30.09      4.83 o
   8   7   5       97.05       93.70     11.47 o
   9   7   5      577.74      599.78     24.23 o
  10   7   5      277.86      266.55     18.06 o
  11   7   5      335.21      328.45     17.93 o
  12   7   5      544.75      567.32     24.59 o
  13   7   5      346.58      367.26     19.44 o
  14   7   5      287.19      268.39     21.82 o
  15   7   5      249.14      262.96     38.66 o
  16   7   5      114.81       63.42     15.64 o
  17   7   5        0.23        2.93     13.62 o
  18   7   5       24.76       38.11     18.52 o
  19   7   5       39.93       24.04     19.17 o
 -19   8   5       28.95        5.65     22.34 o
 -18   8   5       35.06       39.01     21.79 o
 -17   8   5       11.98        5.42     19.37 o
 -16   8   5       26.01       40.12     15.13 o
 -15   8   5       23.52       18.89     12.21 o
 -14   8   5       39.75       41.33     12.32 o
 -13   8   5      173.96      155.91     15.25 o
 -12   8   5       64.34       58.45     12.09 o
 -11   8   5      215.87      223.31     22.28 o
 -10   8   5      124.88      115.44     12.57 o
  -9   8   5      136.43      125.22     12.46 o
  -8   8   5      540.62      516.26     22.04 o
  -7   8   5       45.21       61.32      8.07 o
  -6   8   5      788.76      712.05     19.57 o
  -5   8   5     1906.51     1845.42     40.52 o
  -4   8   5     3174.63     3217.82     60.31 o
  -3   8   5     6485.62     5949.92    105.41 o
  -2   8   5     1166.14     1291.94     25.52 o
  -1   8   5      420.75      460.58     17.98 o
   0   8   5     1510.82     1536.29     25.94 o
   1   8   5      838.84      795.17     16.80 o
   2   8   5     2678.42     2372.11     41.72 o
   3   8   5     3529.90     3811.20     68.84 o
   4   8   5     4210.89     3976.43     73.62 o
   5   8   5     1644.39     1667.95     34.29 o
   6   8   5      323.04      334.74     15.49 o
   7   8   5       87.82       66.28      7.61 o
   8   8   5      222.41      194.24     23.46 o
   9   8   5      332.66      323.04     17.85 o
  10   8   5       69.67       59.78     10.72 o
  11   8   5      519.58      530.64     24.26 o
  12   8   5       90.43      105.27     12.26 o
  13   8   5       98.05       90.65     12.26 o
  14   8   5       27.88       28.48     10.20 o
  15   8   5       50.42       37.20     12.76 o
  16   8   5       10.65       41.20     14.43 o
  17   8   5        6.03       13.20     16.35 o
  18   8   5       60.19       65.46     19.37 o
  19   8   5       34.13       48.04     21.12 o
 -18   9   5       33.84       30.20     23.55 o
 -17   9   5        3.62       15.33     16.33 o
 -16   9   5       31.49       31.20     20.49 o
 -15   9   5       87.26       78.03     19.00 o
 -14   9   5       31.66       18.80     11.34 o
 -13   9   5        6.29        4.52     10.78 o
 -12   9   5       21.63       17.30     11.66 o
 -11   9   5       93.85      109.46     13.68 o
 -10   9   5      165.80      183.76     20.84 o
  -9   9   5      573.67      626.92     25.95 o
  -8   9   5      437.74      393.54     19.59 o
  -7   9   5      418.20      433.72     21.06 o
  -6   9   5      594.72      604.77     20.90 o
  -5   9   5        8.53        7.35      5.25 o
  -4   9   5      466.76      464.25     13.43 o
  -3   9   5      368.62      383.53     10.76 o
  -2   9   5      239.68      242.54      8.10 o
  -1   9   5     1050.95     1031.48     19.61 o
   0   9   5      401.35      431.85     10.40 o
   1   9   5      951.94      911.01     18.52 o
   2   9   5      159.84      177.09      6.98 o
   3   9   5      318.94      340.28     10.09 o
   4   9   5      258.79      266.52      9.50 o
   5   9   5       19.93       23.71      5.28 o
   6   9   5      265.38      258.46     11.91 o
   7   9   5      524.58      514.63     22.21 o
   8   9   5      182.70      167.13     13.43 o
   9   9   5      640.37      666.00     29.67 o
  10   9   5      233.46      208.66     16.86 o
  11   9   5       98.72       88.15     12.61 o
  12   9   5       34.01       37.91     10.66 o
  13   9   5        4.78       22.40     10.28 o
  14   9   5       41.54       30.77     11.61 o
  15   9   5       87.97       88.43     15.08 o
  16   9   5       35.25       48.15     14.97 o
  17   9   5        3.45       13.37     17.43 o
  18   9   5       19.57       16.74     24.58 o
 -18  10   5       87.36      131.99     31.53 o
 -17  10   5      211.49      272.06     31.78 o
 -16  10   5       17.20       31.73     15.21 o
 -15  10   5      204.73      156.44     22.69 o
 -14  10   5      167.69      136.91     17.94 o
 -13  10   5       49.23       89.50     14.84 o
 -12  10   5      273.71      296.80     27.64 o
 -11  10   5      283.10      321.37     20.75 o
 -10  10   5     1282.61     1183.85     41.17 o
  -9  10   5      232.32      247.73     23.33 o
  -8  10   5     1909.38     1720.96     54.22 o
  -7  10   5     1603.22     1911.56     57.67 o
  -6  10   5     1123.42     1008.88     29.98 o
  -5  10   5      234.44      296.72     22.45 o
  -4  10   5      584.13      561.93     17.01 o
  -3  10   5       65.26       75.39      6.18 o
  -2  10   5      132.00      115.13      6.31 o
  -1  10   5     1012.67      893.41     17.77 o
   0  10   5      656.78      655.62     14.30 o
   1  10   5      511.67      567.36     13.74 o
   2  10   5      143.15      121.81      6.55 o
   3  10   5       70.15       58.13      6.14 o
   4  10   5      259.94      278.23     15.94 o
   5  10   5      557.76      532.91     18.13 o
   6  10   5      550.10      547.39     26.44 o
   7  10   5     3662.64     3363.58     92.40 o
   8  10   5      798.25      789.88     69.32 o
   9  10   5      567.05      550.66     39.40 o
  10  10   5      656.50      657.80     40.15 o
  11  10   5      665.00      608.50     29.89 o
  12  10   5      112.44       86.16     13.03 o
  13  10   5      106.87      103.51     14.77 o
  14  10   5      120.48      107.68     19.72 o
  15  10   5      263.73      287.69     26.29 o
  16  10   5       26.81       16.91     14.99 o
  17  10   5       89.60       96.53     40.04 o
  18  10   5      158.19      208.25     29.18 o
 -17  11   5      405.25      389.58     40.42 o
 -16  11   5        8.45       26.18     17.60 o
 -15  11   5       18.41       26.07     13.84 o
 -14  11   5       93.06      101.68     18.22 o
 -13  11   5      160.54      158.29     16.00 o
 -12  11   5      678.17      616.63     32.88 o
 -11  11   5      221.20      227.27     20.06 o
 -10  11   5      748.09      770.61     34.34 o
  -9  11   5      254.89      268.09     16.94 o
  -8  11   5      283.09      319.22     18.70 o
  -7  11   5      114.05       80.99     10.10 o
  -6  11   5      124.85      101.66     10.30 o
  -5  11   5      246.15      241.70     13.55 o
  -4  11   5      184.38      189.39     10.16 o
  -3  11   5       54.08       51.38      6.50 o
  -2  11   5        2.62        0.36      5.32 o
  -1  11   5        4.42       -0.32      4.72 o
   0  11   5       37.31       31.17      5.05 o
   1  11   5        1.93        4.20      5.05 o
   2  11   5        3.76        4.11      5.03 o
   3  11   5       39.73       31.68      5.61 o
   4  11   5      188.29      176.66     12.51 o
   5  11   5      488.97      502.02     21.26 o
   6  11   5      234.90      198.35     15.32 o
   7  11   5       47.59       38.87     10.20 o
   8  11   5      127.03      104.53     14.40 o
   9  11   5      414.30      394.50     23.78 o
  10  11   5      637.91      597.67     30.17 o
  11  11   5      363.97      362.55     24.92 o
  12  11   5      277.88      271.48     29.68 o
  13  11   5      251.52      228.97     20.01 o
  14  11   5       47.28       44.28     14.54 o
  15  11   5        8.56       35.84     13.85 o
  16  11   5       20.50       47.00     18.48 o
  17  11   5      182.07      221.82     38.12 o
 -16  12   5      105.15      106.23     23.56 o
 -15  12   5      342.14      307.08     28.58 o
 -14  12   5     1262.18     1291.88     58.28 o
 -13  12   5     1011.47     1067.96     42.01 o
 -12  12   5      549.32      591.14     31.91 o
 -11  12   5     1043.10     1095.10     47.50 o
 -10  12   5      472.68      410.16     32.09 o
  -9  12   5       93.85       89.00     13.59 o
  -8  12   5      166.74      132.94     12.82 o
  -7  12   5      239.54      252.52     17.43 o
  -6  12   5       42.10       41.33      9.39 o
  -5  12   5       72.41       65.58      9.51 o
  -4  12   5       98.45       81.85     11.48 o
  -3  12   5     1527.05     1333.27     31.57 o
  -2  12   5      200.77      217.44     10.77 o
  -1  12   5      266.45      232.68     11.81 o
   0  12   5       45.82       23.77      6.95 o
   1  12   5      109.40      115.50      8.57 o
   2  12   5      450.69      456.13     17.43 o
   3  12   5      791.78      845.45     29.33 o
   4  12   5      210.31      165.21     14.15 o
   5  12   5      100.67       90.25     11.60 o
   6  12   5       93.12       83.36     13.45 o
   7  12   5      313.05      280.02     19.20 o
   8  12   5       76.64       76.82     12.71 o
   9  12   5      181.97      157.64     17.50 o
  10  12   5      254.33      213.44     19.67 o
  11  12   5      931.60      998.20     42.10 o
  12  12   5      331.87      295.16     23.01 o
  13  12   5     1458.96     1484.78     55.84 o
  14  12   5     1265.32     1215.59     51.92 o
  15  12   5      398.80      397.60     29.77 o
  16  12   5      139.01      152.58     21.09 o
 -16  13   5      148.78       99.89     27.52 o
 -15  13   5       28.01       27.05     25.25 o
 -14  13   5       50.96       90.11     20.47 o
 -13  13   5      343.68      390.01     29.28 o
 -12  13   5       20.86       38.90     14.12 o
 -11  13   5      304.32      293.97     23.37 o
 -10  13   5      190.15      200.67     19.46 o
  -9  13   5       77.63       86.57     14.10 o
  -8  13   5        8.42       19.35     11.20 o
  -7  13   5       33.33       35.79     10.72 o
  -6  13   5      206.32      201.40     17.90 o
  -5  13   5      118.53      120.66     11.32 o
  -4  13   5       41.03       29.00      8.06 o
  -3  13   5      258.59      254.69     13.91 o
  -2  13   5      115.34      116.93      9.98 o
  -1  13   5       55.28       42.27      8.67 o
   0  13   5      117.75      117.81     12.48 o
   1  13   5       31.22       31.80      8.24 o
   2  13   5      123.95       92.94     10.06 o
   3  13   5      325.94      281.14     32.66 o
   4  13   5       33.60       25.05      9.41 o
   5  13   5       92.67       92.41     11.90 o
   6  13   5       84.46       74.95     11.54 o
   7  13   5       76.91       73.87     12.66 o
   8  13   5        7.60        3.76     11.10 o
   9  13   5      160.48      143.57     17.74 o
  10  13   5      377.86      357.94     28.38 o
  11  13   5      167.95      145.88     18.40 o
  12  13   5       32.34       26.75     13.56 o
  13  13   5      312.91      356.38     27.21 o
  14  13   5       58.31       59.03     18.25 o
  15  13   5       68.35       51.45     22.52 o
  16  13   5       78.76       85.68     19.87 o
 -15  14   5      237.44      253.01     29.61 o
 -14  14   5       88.35       58.71     21.91 o
 -13  14   5      731.42      853.47     46.82 o
 -12  14   5       82.97       90.68     17.00 o
 -11  14   5      162.15      191.09     21.76 o
 -10  14   5       29.26       26.70     13.87 o
  -9  14   5      147.14      136.81     16.31 o
  -8  14   5       81.27       74.38     12.86 o
  -7  14   5      740.64      811.31     30.84 o
  -6  14   5       51.06       27.89     11.24 o
  -5  14   5       24.83       26.80     11.00 o
  -4  14   5       29.42       25.90     10.39 o
  -3  14   5       27.81       40.13     10.01 o
  -2  14   5       63.88       59.35     11.26 o
  -1  14   5      363.94      397.11     31.23 o
   0  14   5      278.90      269.99     21.24 o
   1  14   5      720.62      704.35     29.66 o
   2  14   5       44.10       53.05     10.96 o
   3  14   5       14.43        4.06      9.17 o
   4  14   5       36.03       21.08     10.40 o
   5  14   5       50.13       53.00     11.21 o
   6  14   5      104.58      114.02     13.59 o
   7  14   5      470.46      460.72     22.65 o
   8  14   5      193.65      200.30     18.43 o
   9  14   5      250.67      295.60     25.21 o
  10  14   5       69.76       58.60     15.16 o
  11  14   5       66.54       53.53     15.29 o
  12  14   5      190.45      187.60     23.17 o
  13  14   5      489.62      517.52     36.59 o
  14  14   5      160.12      179.29     25.14 o
  15  14   5       97.23       83.70     20.64 o
 -14  15   5       54.92       82.43     24.12 o
 -13  15   5      160.25      159.94     23.96 o
 -12  15   5       27.72       16.68     21.81 o
 -11  15   5       88.84       78.58     21.15 o
 -10  15   5      456.85      486.33     27.76 o
  -9  15   5      457.14      529.88     49.71 o
  -8  15   5       19.35       25.74     12.39 o
  -7  15   5      453.31      456.16     23.92 o
  -6  15   5       27.93       34.71     12.08 o
  -5  15   5       99.11       87.50     16.80 o
  -4  15   5       46.25       40.37     13.54 o
  -3  15   5       82.10      100.75     14.58 o
  -2  15   5      170.69      142.93     16.19 o
  -1  15   5       66.84       51.94     11.43 o
   0  15   5       47.70       59.83     12.29 o
   1  15   5      162.82      138.88     18.57 o
   2  15   5       97.44      105.61     13.55 o
   3  15   5      181.41      143.50     15.46 o
   4  15   5       34.54       35.17     12.59 o
   5  15   5      118.07      102.48     14.82 o
   6  15   5       17.67       22.29     11.77 o
   7  15   5      196.45      237.90     17.91 o
   8  15   5       19.94       46.99     12.47 o
   9  15   5     1115.26     1076.54     41.01 o
  10  15   5      420.88      444.32     31.92 o
  11  15   5       52.33       46.47     18.66 o
  12  15   5       17.14       37.36     19.20 o
  13  15   5      280.93      366.70     37.19 o
  14  15   5       47.23       34.98     20.32 o
 -12  16   5       11.85       14.30     19.31 o
 -11  16   5       90.33       89.61     20.97 o
 -10  16   5       10.56       34.50     17.94 o
  -9  16   5      295.88      364.21     24.81 o
  -8  16   5      157.90      122.97     18.86 o
  -7  16   5       12.66       31.77     14.03 o
  -6  16   5       18.94       58.25     15.09 o
  -5  16   5       47.93       46.74     15.58 o
  -4  16   5      104.08      103.42     17.85 o
  -3  16   5      408.07      479.19     26.74 o
  -2  16   5      162.63      152.09     16.80 o
  -1  16   5      195.77      162.32     17.44 o
   0  16   5        1.35       17.35     12.35 o
   1  16   5      109.01      101.96     14.75 o
   2  16   5       66.50       70.29     14.05 o
   3  16   5      639.41      622.43     31.61 o
   4  16   5       56.89       77.59     16.57 o
   5  16   5       78.13       87.21     15.24 o
   6  16   5       46.32       28.70     13.95 o
   7  16   5       19.61       31.23     13.76 o
   8  16   5      202.09      188.23     20.70 o
   9  16   5      718.79      740.34     37.64 o
  10  16   5       23.29       53.86     19.08 o
  11  16   5      127.87      107.49     30.71 o
  12  16   5        7.54       15.06     19.90 o
 -11  17   5       39.97       57.92     21.60 o
 -10  17   5       25.20       20.15     19.60 o
  -9  17   5       30.08       59.42     20.29 o
  -8  17   5       29.47       44.21     17.93 o
  -7  17   5       21.62       42.37     16.72 o
  -6  17   5      178.71      221.38     26.37 o
  -5  17   5      820.39      917.03     55.40 o
  -4  17   5      152.45      147.82     22.06 o
  -3  17   5      100.72      156.67     19.79 o
  -2  17   5       35.32       71.61     15.17 o
  -1  17   5      111.80      147.12     18.89 o
   0  17   5       21.12       41.68     13.34 o
   1  17   5       49.41       87.34     14.61 o
   2  17   5       82.07       73.53     18.49 o
   3  17   5      201.74      210.53     23.01 o
   4  17   5      168.02      189.34     30.97 o
   5  17   5     1157.43     1256.27     61.19 o
   6  17   5       73.47       75.17     22.57 o
   7  17   5       51.78       69.86     19.14 o
   8  17   5       14.77       24.84     18.60 o
   9  17   5       73.57       88.19     20.27 o
  10  17   5       46.65       34.90     20.47 o
  11  17   5       19.11       30.89     20.65 o
  -9  18   5       35.52       22.73     20.85 o
  -8  18   5       19.71       32.54     24.19 o
  -7  18   5       65.36       47.97     22.55 o
  -6  18   5        7.37       32.36     22.44 o
  -5  18   5      350.99      321.56     46.30 o
  -4  18   5       38.14       45.46     25.21 o
  -3  18   5       30.06       68.86     25.14 o
  -2  18   5       32.79       13.98     19.52 o
  -1  18   5      134.61      145.49     20.37 o
   0  18   5       69.93       82.12     18.34 o
   1  18   5      236.40      217.46     24.96 o
   2  18   5       14.97       37.89     18.47 o
   3  18   5       69.51       40.78     23.41 o
   4  18   5       55.71       64.40     22.90 o
   5  18   5      226.65      195.10     41.13 o
   6  18   5       13.82       22.68     21.51 o
   7  18   5       63.65       42.59     22.72 o
   8  18   5       14.14       10.61     20.23 o
   9  18   5       26.54        6.82     21.37 o
  -7  19   5      138.18       96.12     30.40 o
  -6  19   5       15.98        7.32     25.71 o
  -5  19   5       11.76        6.43     28.06 o
  -4  19   5       27.41       54.69     26.93 o
  -3  19   5       75.71      118.30     29.27 o
  -2  19   5      252.63      239.75     33.85 o
  -1  19   5     1004.17     1060.84     55.03 o
   0  19   5      123.66      159.24     22.04 o
   1  19   5      491.08      589.15     40.12 o
   2  19   5      302.13      224.49     43.97 o
   3  19   5       74.09       72.07     45.18 o
   4  19   5       64.19       43.06     25.23 o
   5  19   5        7.09       47.47     25.66 o
   6  19   5       38.85       62.26     26.85 o
   7  19   5       57.71       17.97     23.05 o
  -2  20   5      164.31      124.34     29.64 o
  -1  20   5      214.97      188.44     27.59 o
   0  20   5       54.24      105.67     31.17 o
   1  20   5      110.05      130.41     24.57 o
   2  20   5       70.31       93.59     28.10 o
 -21   0   6      126.29       96.46     27.23 o
 -20   0   6      102.43      151.90     31.17 o
 -19   0   6      163.02      138.12     30.51 o
 -18   0   6      439.21      541.66     58.07 o
 -17   0   6     1448.01     1423.54    121.39 o
 -16   0   6     1113.19     1360.22    116.47 o
 -15   0   6     1308.92     1202.09    103.35 o
 -14   0   6     1908.04     1902.34    121.05 o
 -13   0   6     4016.62     4409.09    263.13 o
 -12   0   6     2212.48     2390.00    115.24 o
 -11   0   6      670.68      828.27     60.35 o
 -10   0   6     1743.73     1636.66     46.09 o
  -9   0   6      496.18      574.07     18.58 o
  -8   0   6     2296.94     2383.42     73.20 o
  -7   0   6     1183.61     1360.96     43.63 o
  -6   0   6     1345.27     1252.41     37.69 o
  -5   0   6     1833.27     1899.70     64.00 o
  -4   0   6      528.69      524.76     20.22 o
  -3   0   6      364.13      396.23     19.80 o
  -2   0   6      555.91      555.94     52.18 o
  -1   0   6     3445.87     3318.49    101.69 o
   0   0   6     3380.68     3078.94    101.11 o
   1   0   6     2213.52     2204.36     73.62 o
   2   0   6     1295.00     1090.86     30.97 o
   3   0   6      883.80      759.09     19.75 o
   4   0   6      266.06      300.07      9.19 o
   5   0   6      747.15      953.29     37.16 o
   6   0   6     1305.80     1282.27     32.10 o
   7   0   6     1650.88     1613.93     39.90 o
   8   0   6     2467.61     2568.93     61.85 o
   9   0   6      202.26      249.74     16.42 o
  10   0   6      709.69      745.63     46.92 o
  11   0   6     1353.60     1342.22     46.56 o
  12   0   6     2090.96     2209.19     85.99 o
  13   0   6     4269.73     4371.57    187.16 o
  14   0   6     1953.40     1823.52     85.09 o
  15   0   6      815.50      908.27     44.11 o
  16   0   6     2224.91     2151.10    104.27 o
  17   0   6      799.32     1053.79    123.03 o
  18   0   6      179.13      195.82     98.75 o
  19   0   6      197.91      146.76     43.10 o
  20   0   6      248.05      225.55     62.99 o
 -20   1   6       12.46       32.48     17.40 o
 -19   1   6       30.55       60.82     27.23 o
 -18   1   6       23.30       17.83     15.96 o
 -17   1   6      335.91      357.03     49.16 o
 -16   1   6      118.29      161.43     21.34 o
 -15   1   6       27.87       13.44     17.94 o
 -14   1   6       13.91       18.38     11.68 o
 -13   1   6      189.17      215.04     22.69 o
 -12   1   6      616.44      650.68     27.17 o
 -11   1   6      565.42      634.60     23.90 o
 -10   1   6     3064.27     2972.02     57.26 o
  -9   1   6     1876.88     2215.88     48.11 o
  -8   1   6      477.22      451.70     11.73 o
  -7   1   6       51.89       68.37      5.86 o
  -6   1   6      503.80      446.60     11.80 o
  -5   1   6      767.75      841.44     21.62 o
  -4   1   6      469.60      574.57     17.64 o
  -3   1   6      401.38      486.72     14.61 o
  -2   1   6     2636.46     2352.69     60.39 o
  -1   1   6     1169.89     1237.03     48.48 o
   0   1   6     1401.62     1248.62     29.34 o
   1   1   6     2440.85     2046.18     45.42 o
   2   1   6     1086.59     1134.84     38.69 o
   3   1   6      827.94      839.81     15.05 o
   4   1   6     1128.68     1099.52     19.07 o
   5   1   6     1030.67     1031.82     18.52 o
   6   1   6      212.02      198.21      7.31 o
   7   1   6       23.22       31.20      2.82 o
   8   1   6      265.04      282.29      7.75 o
   9   1   6     3812.38     3751.62     63.14 o
  10   1   6     1275.70     1430.69     38.68 o
  11   1   6      755.06      830.93     22.98 o
  12   1   6      441.01      487.47     25.27 o
  13   1   6      178.40      189.62     12.07 o
  14   1   6        5.73       16.15      7.51 o
  15   1   6       23.17       32.02      8.08 o
  16   1   6      235.23      245.92     19.89 o
  17   1   6      156.74      146.72     21.65 o
  18   1   6       16.03       40.16     21.24 o
  19   1   6       27.82       11.19     21.11 o
  20   1   6       23.23      -14.68     21.72 o
 -20   2   6       74.51       67.81     19.14 o
 -19   2   6      120.35      143.20     47.74 o
 -18   2   6       82.12       86.80     18.11 o
 -17   2   6      574.54      594.02     40.05 o
 -16   2   6      273.78      386.44     37.42 o
 -15   2   6      216.15      226.76     26.23 o
 -14   2   6     1012.96      974.56     62.99 o
 -13   2   6     1077.46     1119.28     60.89 o
 -12   2   6      618.97      702.31     25.82 o
 -11   2   6      626.46      680.53     21.37 o
 -10   2   6     1032.53     1098.04     26.30 o
  -9   2   6     1232.70     1582.05     38.57 o
  -8   2   6     1046.09     1015.22     23.98 o
  -7   2   6      427.45      507.27     14.21 o
  -6   2   6      377.86      435.60     11.78 o
  -5   2   6      120.79      139.83     10.00 o
  -4   2   6     2482.10     2209.74     48.45 o
  -3   2   6     2657.46     2826.40     63.89 o
  -2   2   6     1703.66     1572.28     41.71 o
  -1   2   6      252.71      244.73      9.72 o
   0   2   6       82.66       78.54      8.11 o
   1   2   6      365.11      323.99      9.59 o
   2   2   6     1725.33     1643.92     32.59 o
   3   2   6     3332.40     3051.83     53.12 o
   4   2   6     1418.32     1482.40     26.93 o
   5   2   6      149.80      133.40      5.19 o
   6   2   6      165.68      183.93      7.26 o
   7   2   6      741.36      799.25     15.55 o
   8   2   6      482.11      536.49     17.25 o
   9   2   6     2788.69     2806.53     46.55 o
  10   2   6      838.00      909.28     18.67 o
  11   2   6      297.55      380.30     13.21 o
  12   2   6     1219.55     1205.91     37.17 o
  13   2   6     1010.19     1045.51     34.15 o
  14   2   6      453.01      452.87     37.48 o
  15   2   6      326.50      318.13     18.82 o
  16   2   6      467.98      447.45     23.29 o
  17   2   6      340.96      329.16     40.08 o
  18   2   6      139.65      139.05     36.45 o
  19   2   6       49.11       44.77     23.19 o
  20   2   6      160.70       83.77     27.64 o
 -20   3   6      159.14      138.63     22.58 o
 -19   3   6       19.13       42.47     16.30 o
 -18   3   6       71.65       79.12     17.59 o
 -17   3   6      165.54      180.10     21.02 o
 -16   3   6       56.23       47.56     15.42 o
 -15   3   6       37.55       62.43     19.93 o
 -14   3   6      204.38      194.14     21.19 o
 -13   3   6      382.99      348.62     48.77 o
 -12   3   6      572.64      587.54     31.18 o
 -11   3   6      345.50      414.59     17.35 o
 -10   3   6     1663.39     1648.92     42.01 o
  -9   3   6     1799.75     2377.30     65.08 o
  -8   3   6     2962.62     2945.52     62.07 o
  -7   3   6     1085.16     1336.78     37.78 o
  -6   3   6     6036.57     5914.07    125.86 o
  -5   3   6     4594.11     5001.47    100.01 o
  -4   3   6      881.94      937.96     21.32 o
  -3   3   6       28.05       39.83      3.92 o
  -2   3   6      124.08      167.87      7.72 o
  -1   3   6     1332.91     1382.50     35.18 o
   0   3   6      972.51     1090.82     26.02 o
   1   3   6      764.02      931.36     26.71 o
   2   3   6      278.83      297.60      9.06 o
   3   3   6       50.26       92.09      4.33 o
   4   3   6      568.54      637.16     13.03 o
   5   3   6     5405.47     5686.88     97.72 o
   6   3   6     3509.72     3815.30     66.08 o
   7   3   6     2438.76     2380.22     42.32 o
   8   3   6     1554.71     1692.75     30.83 o
   9   3   6     4184.23     4320.93     77.06 o
  10   3   6      796.48      851.26     22.89 o
  11   3   6      438.03      444.18     13.35 o
  12   3   6      238.19      266.06     12.72 o
  13   3   6      780.08      797.50     29.40 o
  14   3   6       91.64       91.34     11.14 o
  15   3   6       29.26       27.49      9.30 o
  16   3   6       53.59       69.07     11.37 o
  17   3   6       67.53       65.33     14.31 o
  18   3   6       29.32       36.55     11.30 o
  19   3   6       46.03       16.90     15.59 o
  20   3   6      373.41      373.27     34.17 o
 -20   4   6       12.02       10.92     19.37 o
 -19   4   6       15.27       30.63     17.74 o
 -18   4   6       79.94      102.04     20.74 o
 -17   4   6       29.31       32.14     15.10 o
 -16   4   6       52.53       82.74     19.47 o
 -15   4   6       71.56       51.29     17.66 o
 -14   4   6       59.93       66.28     16.10 o
 -13   4   6       73.86       73.32     10.59 o
 -12   4   6       68.95       64.46     13.63 o
 -11   4   6        0.91       10.99      7.27 o
 -10   4   6      115.64      144.89      9.15 o
  -9   4   6      441.41      486.29     33.89 o
  -8   4   6      332.10      380.39     10.94 o
  -7   4   6       37.97       65.34      5.08 o
  -6   4   6     1127.87     1152.86     26.93 o
  -5   4   6     5174.46     5412.99    111.36 o
  -4   4   6     1469.77     1813.00     53.35 o
  -3   4   6     1304.75     1198.84     25.86 o
  -2   4   6     1167.33     1204.54     27.11 o
  -1   4   6      413.46      429.45     11.50 o
   0   4   6       90.89       76.10      4.00 o
   1   4   6      425.23      414.79     10.57 o
   2   4   6     1941.43     1876.28     35.95 o
   3   4   6      677.65      724.37     15.28 o
   4   4   6     3514.24     3402.41     61.99 o
   5   4   6     3584.45     4147.10     75.36 o
   6   4   6      480.84      574.73     15.78 o
   7   4   6       20.67       28.35      3.91 o
   8   4   6      174.28      182.31      7.19 o
   9   4   6      998.24     1036.93     22.84 o
  10   4   6      120.17      146.77      7.19 o
  11   4   6        0.82        8.09      4.31 o
  12   4   6       83.34       92.38     11.47 o
  13   4   6       52.70       41.88      9.65 o
  14   4   6       33.19       14.01      8.81 o
  15   4   6      116.33      101.60     15.72 o
  16   4   6       24.96       35.33     10.78 o
  17   4   6       12.63       16.85     11.19 o
  18   4   6      175.12      142.74     17.46 o
  19   4   6       35.73       32.41     13.08 o
  20   4   6       10.83       13.70     18.04 o
 -20   5   6       60.15       71.59     32.64 o
 -19   5   6       93.99       67.18     21.27 o
 -18   5   6       10.58       18.76     22.36 o
 -17   5   6       16.93       46.41     17.28 o
 -16   5   6       32.90       49.67     18.14 o
 -15   5   6       18.63       35.88     25.65 o
 -14   5   6       37.42       59.11     14.57 o
 -13   5   6       27.05       37.34     10.59 o
 -12   5   6       24.15       24.99      9.92 o
 -11   5   6       23.14       23.94      8.63 o
 -10   5   6      166.55      156.26     11.46 o
  -9   5   6      237.62      251.51     16.08 o
  -8   5   6      613.50      637.13     18.02 o
  -7   5   6      226.22      239.03     14.01 o
  -6   5   6     1878.03     1824.63     37.62 o
  -5   5   6     3534.40     4152.38     81.23 o
  -4   5   6     1976.69     2194.74     43.23 o
  -3   5   6     2861.71     2798.76     51.10 o
  -2   5   6     3926.24     4706.96    118.64 o
  -1   5   6    16884.61    16083.05    291.75 o
   0   5   6    12473.39    11954.69    223.28 o
   1   5   6     9087.38    10008.84    200.84 o
   2   5   6     8955.80     8330.21    144.07 o
   3   5   6     1167.27     1469.37     48.83 o
   4   5   6     3105.12     3109.97     56.07 o
   5   5   6     5716.10     6020.07    108.99 o
   6   5   6      961.51     1059.33     25.24 o
   7   5   6      447.89      454.45     12.89 o
   8   5   6      288.95      322.67     15.86 o
   9   5   6      150.90      179.18      8.19 o
  10   5   6      273.12      278.56     11.17 o
  11   5   6       24.11       15.34      6.15 o
  12   5   6       53.28       41.70      7.79 o
  13   5   6       39.69       50.48     10.45 o
  14   5   6       53.35       46.95     10.91 o
  15   5   6       18.65       32.61     10.64 o
  16   5   6       37.30       40.47     12.53 o
  17   5   6        6.91        9.82     11.98 o
  18   5   6        4.40       25.51     13.06 o
  19   5   6       38.82       38.79     14.66 o
  20   5   6      108.79      103.28     18.44 o
 -20   6   6       13.41       30.96     22.02 o
 -19   6   6       22.63       36.77     19.83 o
 -18   6   6       13.65       20.35     17.44 o
 -17   6   6       48.58       73.19     18.63 o
 -16   6   6      123.92      141.37     46.40 o
 -15   6   6        3.03       20.68     12.91 o
 -14   6   6      278.57      311.87     25.18 o
 -13   6   6       19.66       29.97     11.01 o
 -12   6   6      146.91      155.22     14.96 o
 -11   6   6       49.65       69.09     10.09 o
 -10   6   6       81.99       81.80      9.11 o
  -9   6   6      149.37      174.07     16.71 o
  -8   6   6      196.24      209.92     11.64 o
  -7   6   6      537.45      565.77     15.85 o
  -6   6   6      112.43       95.87      6.40 o
  -5   6   6      528.61      662.63     18.16 o
  -4   6   6     1813.54     1711.15     32.37 o
  -3   6   6      831.02     1011.39     22.22 o
  -2   6   6     4932.84     4653.97     77.22 o
  -1   6   6     5693.94     6056.99     99.72 o
   0   6   6     2861.63     3066.50     54.52 o
   1   6   6     4959.19     5444.00     89.79 o
   2   6   6     2645.24     3071.92     52.79 o
   3   6   6     1912.12     1686.06     33.30 o
   4   6   6      738.93      842.00     32.91 o
   5   6   6     1284.96     1187.84     25.46 o
   6   6   6      194.65      194.30      7.62 o
   7   6   6      218.87      237.25      9.73 o
   8   6   6       96.43      107.10      7.91 o
   9   6   6      247.90      249.32     14.03 o
  10   6   6      140.26      133.65     11.21 o
  11   6   6      120.77      142.92     12.10 o
  12   6   6      213.29      221.85     13.82 o
  13   6   6       47.94       41.43      9.44 o
  14   6   6      367.23      333.12     24.37 o
  15   6   6        3.55        6.38     10.31 o
  16   6   6      162.81      123.14     16.08 o
  17   6   6      111.12      107.86     16.16 o
  18   6   6        9.15        6.36     14.55 o
  19   6   6       10.44       31.64     16.36 o
  20   6   6        8.63       38.60     18.07 o
 -19   7   6        9.07        5.04     19.36 o
 -18   7   6        3.69       -1.48     17.25 o
 -17   7   6        2.26       26.50     18.23 o
 -16   7   6       18.96       12.96     13.48 o
 -15   7   6       31.99       44.89     15.69 o
 -14   7   6       82.48       92.71     15.61 o
 -13   7   6       97.23       89.29     14.53 o
 -12   7   6       14.20       26.24      9.46 o
 -11   7   6       16.31       22.80      8.93 o
 -10   7   6       22.35       25.47      7.78 o
  -9   7   6      229.60      231.97     13.94 o
  -8   7   6      139.80      128.94     12.49 o
  -7   7   6      187.69      196.27     11.16 o
  -6   7   6      733.48      758.25     19.75 o
  -5   7   6      924.77     1095.23     25.36 o
  -4   7   6      928.52      984.98     21.41 o
  -3   7   6     1977.15     2095.80     37.29 o
  -2   7   6     1633.91     1965.69     36.00 o
  -1   7   6     4112.67     4463.96     74.06 o
   0   7   6     3644.48     4130.57     71.31 o
   1   7   6     1814.17     2501.65     45.92 o
   2   7   6     2472.78     2548.65     46.62 o
   3   7   6     1930.10     2103.68     40.52 o
   4   7   6      962.82      991.84     21.65 o
   5   7   6     1645.51     1583.37     33.04 o
   6   7   6      339.08      388.75     15.95 o
   7   7   6      140.49      175.74      8.56 o
   8   7   6      334.09      356.68     19.07 o
   9   7   6       93.79       87.47     10.07 o
  10   7   6       54.54       56.97      9.90 o
  11   7   6        9.71        7.52      7.99 o
  12   7   6       20.45       31.86     11.50 o
  13   7   6      222.35      246.34     16.83 o
  14   7   6       40.18       42.91     11.38 o
  15   7   6       36.45       35.82     18.65 o
  16   7   6       12.54        5.50     12.79 o
  17   7   6        1.60       -6.74     13.70 o
  18   7   6        2.48       27.62     16.63 o
  19   7   6       19.51       22.25     17.28 o
 -19   8   6       66.99       67.56     25.87 o
 -18   8   6       45.05       64.09     34.94 o
 -17   8   6       28.95       15.48     20.05 o
 -16   8   6       58.63       69.43     16.59 o
 -15   8   6       63.26       66.29     16.09 o
 -14   8   6       51.76       54.20     14.40 o
 -13   8   6      114.75      120.56     15.40 o
 -12   8   6       79.78       67.93     12.13 o
 -11   8   6      628.39      618.93     29.03 o
 -10   8   6      221.29      207.92     16.16 o
  -9   8   6       67.67       72.94     10.31 o
  -8   8   6       83.10       73.54     10.82 o
  -7   8   6      317.04      347.01     16.28 o
  -6   8   6      413.08      428.81     14.86 o
  -5   8   6      781.64      797.34     20.37 o
  -4   8   6     1754.80     1960.51     38.24 o
  -3   8   6     3886.54     3983.42     71.64 o
  -2   8   6     2086.43     1876.99     34.15 o
  -1   8   6      608.83      698.63     16.68 o
   0   8   6      424.83      351.28      9.02 o
   1   8   6     1482.04     1316.04     24.34 o
   2   8   6     1228.06     1323.70     26.29 o
   3   8   6     3251.84     3407.54     63.80 o
   4   8   6     3132.39     3066.85     59.17 o
   5   8   6      336.09      422.82     16.46 o
   6   8   6      423.44      455.61     15.03 o
   7   8   6      298.21      296.89     14.86 o
   8   8   6      201.55      207.39     13.92 o
   9   8   6       47.32       48.34     10.50 o
  10   8   6      427.13      424.06     29.17 o
  11   8   6      257.70      249.59     22.39 o
  12   8   6       51.67       42.46     10.37 o
  13   8   6       90.72       85.29     12.03 o
  14   8   6      112.21      113.79     15.84 o
  15   8   6       68.25       63.66     17.62 o
  16   8   6       96.52       85.77     15.82 o
  17   8   6       41.46       52.51     17.58 o
  18   8   6       39.65       53.68     18.52 o
  19   8   6       27.69       -5.59     17.89 o
 -18   9   6        7.24       27.23     21.67 o
 -17   9   6        2.02        5.47     16.60 o
 -16   9   6       75.92       72.55     24.10 o
 -15   9   6        5.35       19.31     13.86 o
 -14   9   6       24.14       12.51     12.09 o
 -13   9   6        5.12       -2.53     15.05 o
 -12   9   6       83.19       76.00     13.23 o
 -11   9   6      106.80      123.87     13.59 o
 -10   9   6      330.29      311.70     18.60 o
  -9   9   6      241.83      253.08     16.49 o
  -8   9   6      489.56      518.36     23.97 o
  -7   9   6      872.26      923.40     30.92 o
  -6   9   6      615.64      697.11     22.75 o
  -5   9   6     1468.83     1566.89     36.92 o
  -4   9   6     1174.62     1184.49     25.72 o
  -3   9   6      447.54      549.59     16.15 o
  -2   9   6     1078.16     1023.95     20.37 o
  -1   9   6      363.17      274.78      8.34 o
   0   9   6      133.64       98.00      5.97 o
   1   9   6      189.36      184.93      9.40 o
   2   9   6      844.21      785.68     17.07 o
   3   9   6     1051.06     1051.33     22.80 o
   4   9   6     1133.27     1181.65     27.66 o
   5   9   6     1168.73     1254.04     30.09 o
   6   9   6      832.82      871.60     27.23 o
   7   9   6      469.43      446.18     22.91 o
   8   9   6      631.13      607.16     26.17 o
   9   9   6      589.65      575.13     27.39 o
  10   9   6      157.96      131.29     14.38 o
  11   9   6       49.03       36.58     10.94 o
  12   9   6      199.39      213.49     16.84 o
  13   9   6        3.46       19.34     10.29 o
  14   9   6       42.65       44.40     12.26 o
  15   9   6        4.98        6.48     12.29 o
  16   9   6      161.76      109.47     17.39 o
  17   9   6        0.96       -7.69     17.27 o
  18   9   6        2.99       16.88     17.56 o
 -18  10   6      141.49      114.46     30.43 o
 -17  10   6       65.50       84.82     25.36 o
 -16  10   6       70.37       71.41     17.87 o
 -15  10   6      487.94      554.61     43.39 o
 -14  10   6      112.54      101.24     16.93 o
 -13  10   6       43.57       45.24     14.25 o
 -12  10   6      155.68      170.74     16.25 o
 -11  10   6      235.80      185.74     21.60 o
 -10  10   6       44.27       46.63     11.28 o
  -9  10   6      714.16      741.88     30.32 o
  -8  10   6      680.86      736.99     60.49 o
  -7  10   6     2045.77     1866.43     51.97 o
  -6  10   6      187.71      218.33     16.79 o
  -5  10   6      125.52      156.77     10.62 o
  -4  10   6       19.26       17.22      5.64 o
  -3  10   6      126.21      105.88      7.06 o
  -2  10   6      297.93      291.51      9.60 o
  -1  10   6     1120.82     1195.24     22.78 o
   0  10   6     1140.50     1157.52     22.06 o
   1  10   6     1789.11     1589.80     30.29 o
   2  10   6      123.51      112.74      8.32 o
   3  10   6       56.08       46.90      5.76 o
   4  10   6       44.96       61.69      6.99 o
   5  10   6       58.79       76.24      8.63 o
   6  10   6      424.54      445.44     25.72 o
   7  10   6      868.68      912.14     65.69 o
   8  10   6     1622.29     1457.67     55.54 o
   9  10   6      310.45      339.42     22.86 o
  10  10   6       76.26      106.74     13.93 o
  11  10   6       98.66       62.93     17.70 o
  12  10   6      218.80      235.55     19.64 o
  13  10   6       80.65       76.74     18.46 o
  14  10   6       58.89       60.96     14.01 o
  15  10   6      241.89      228.09     25.59 o
  16  10   6       82.56       75.84     18.53 o
  17  10   6      158.77      116.75     24.28 o
  18  10   6      123.32      161.09     27.32 o
 -17  11   6      314.78      375.53     73.59 o
 -16  11   6       48.31       58.12     20.10 o
 -15  11   6       22.01       24.99     19.22 o
 -14  11   6       68.44       69.27     20.61 o
 -13  11   6       22.29       35.93     17.63 o
 -12  11   6       35.34       34.61     12.14 o
 -11  11   6       30.55       30.90     13.57 o
 -10  11   6        4.37       24.52     11.24 o
  -9  11   6      145.69      140.53     15.88 o
  -8  11   6      194.78      207.85     14.20 o
  -7  11   6      125.81      139.08     11.53 o
  -6  11   6      669.65      618.74     22.79 o
  -5  11   6       86.31       61.84      9.04 o
  -4  11   6        5.04       15.67      6.36 o
  -3  11   6        6.50       10.79      5.57 o
  -2  11   6      101.14      104.64      7.66 o
  -1  11   6      385.43      337.13     11.86 o
   0  11   6      143.77      121.06      7.88 o
   1  11   6      160.75      181.58      9.29 o
   2  11   6      212.71      179.47      9.15 o
   3  11   6       15.18       24.62      5.72 o
   4  11   6        4.74        3.06      6.32 o
   5  11   6       76.89       60.62      9.77 o
   6  11   6      373.15      311.43     21.57 o
   7  11   6      269.05      245.69     17.25 o
   8  11   6      262.32      278.65     20.16 o
   9  11   6      102.56       70.83     14.88 o
  10  11   6        2.62        6.55     11.22 o
  11  11   6       36.79       28.93     12.14 o
  12  11   6       50.74       49.52     13.45 o
  13  11   6       54.42       44.08     13.08 o
  14  11   6       93.70       73.28     16.42 o
  15  11   6       10.85       25.27     14.66 o
  16  11   6       32.58       31.19     17.26 o
  17  11   6      725.67      770.19     77.67 o
 -16  12   6       79.85       64.99     22.53 o
 -15  12   6       91.85      140.01     25.24 o
 -14  12   6       42.65       46.77     17.41 o
 -13  12   6      150.71      160.91     20.00 o
 -12  12   6      194.41      207.43     19.82 o
 -11  12   6      389.03      411.85     26.52 o
 -10  12   6       17.35       33.12     11.79 o
  -9  12   6      155.96      163.52     17.24 o
  -8  12   6      101.74       99.31     12.84 o
  -7  12   6       99.09       83.76     10.70 o
  -6  12   6      123.44      102.34     11.13 o
  -5  12   6     1332.84     1196.65     35.53 o
  -4  12   6      487.15      471.78     17.81 o
  -3  12   6      779.68      740.21     20.98 o
  -2  12   6      358.76      353.69     14.43 o
  -1  12   6       15.58       14.19      7.17 o
   0  12   6       29.41       34.84      7.56 o
   1  12   6       22.88       11.05      6.39 o
   2  12   6      402.08      388.34     14.16 o
   3  12   6      876.89      836.10     23.35 o
   4  12   6      784.60      729.38     27.34 o
   5  12   6      828.68      847.82     31.18 o
   6  12   6      221.17      217.56     18.01 o
   7  12   6      119.87      123.45     14.57 o
   8  12   6      234.82      227.61     22.52 o
   9  12   6       64.05       34.50     12.64 o
  10  12   6       40.83       55.70     13.95 o
  11  12   6      469.09      524.77     37.74 o
  12  12   6      254.42      242.16     21.75 o
  13  12   6       71.81       94.28     17.86 o
  14  12   6      101.24       69.70     16.47 o
  15  12   6       83.39       93.28     18.93 o
  16  12   6       34.83       49.88     17.31 o
 -16  13   6       63.87       96.92     28.07 o
 -15  13   6       39.57       49.39     22.85 o
 -14  13   6      164.03      186.68     24.97 o
 -13  13   6     1073.81     1128.44     51.40 o
 -12  13   6      243.75      217.22     19.48 o
 -11  13   6      143.18      128.28     25.99 o
 -10  13   6      177.74      184.64     18.65 o
  -9  13   6      403.96      386.75     27.65 o
  -8  13   6       96.08      118.26     17.81 o
  -7  13   6       14.74       23.63     10.67 o
  -6  13   6        7.43       13.37      9.97 o
  -5  13   6       22.89       25.64      9.55 o
  -4  13   6        9.69        8.00      7.97 o
  -3  13   6       54.03       60.33      8.79 o
  -2  13   6       85.87       72.39     10.78 o
  -1  13   6      174.35      150.07     15.22 o
   0  13   6       35.23       39.91      9.48 o
   1  13   6       78.89       68.80     11.02 o
   2  13   6       35.10       38.06      8.25 o
   3  13   6      131.00      118.81     11.42 o
   4  13   6        9.18       -7.67      9.01 o
   5  13   6       23.27       23.18      9.58 o
   6  13   6       18.10       15.63     10.68 o
   7  13   6       36.03       30.67     11.15 o
   8  13   6      109.87       72.76     13.89 o
   9  13   6      202.81      195.69     19.73 o
  10  13   6      225.27      198.40     23.86 o
  11  13   6      262.00      240.58     31.41 o
  12  13   6      328.95      278.73     23.39 o
  13  13   6      552.79      602.16     56.42 o
  14  13   6       67.09       75.17     19.49 o
  15  13   6       38.79       20.85     18.25 o
 -15  14   6       10.76       29.38     22.59 o
 -14  14   6       89.75       48.03     21.54 o
 -13  14   6      233.80      317.66     32.13 o
 -12  14   6       31.37       56.55     15.59 o
 -11  14   6       60.05       56.62     14.90 o
 -10  14   6       40.00       45.02     13.87 o
  -9  14   6      246.70      331.57     25.48 o
  -8  14   6      186.02      221.24     21.57 o
  -7  14   6      210.43      218.53     19.34 o
  -6  14   6      116.19      116.76     14.27 o
  -5  14   6      111.50      108.30     13.03 o
  -4  14   6       85.29       73.00     11.44 o
  -3  14   6      111.75       98.78     12.00 o
  -2  14   6      168.05      162.07     14.20 o
  -1  14   6      823.81      769.04     30.97 o
   0  14   6      169.16      162.33     14.67 o
   1  14   6      345.02      380.84     25.41 o
   2  14   6      268.31      253.95     17.25 o
   3  14   6       59.38       54.73     10.47 o
   4  14   6       40.65       31.29     10.30 o
   5  14   6      165.58      151.91     14.47 o
   6  14   6       47.43       52.23     12.23 o
   7  14   6      450.80      463.82     23.98 o
   8  14   6       77.98       68.50     15.04 o
   9  14   6      143.17      146.64     18.66 o
  10  14   6       21.71       20.58     13.35 o
  11  14   6       51.46       29.84     14.44 o
  12  14   6       13.13       13.87     17.32 o
  13  14   6      398.25      464.06     36.44 o
  14  14   6       43.15       70.49     20.37 o
  15  14   6       12.72       29.55     19.48 o
 -13  15   6       52.88       44.61     19.77 o
 -12  15   6       11.30       35.93     18.88 o
 -11  15   6        9.37        5.66     16.69 o
 -10  15   6       37.87       35.14     14.48 o
  -9  15   6      885.03      973.72     50.82 o
  -8  15   6       70.04       99.45     14.83 o
  -7  15   6      256.78      263.94     19.11 o
  -6  15   6      127.25      171.91     16.98 o
  -5  15   6      175.34      189.53     17.14 o
  -4  15   6       31.60       29.53     13.61 o
  -3  15   6        8.79       16.65     12.04 o
  -2  15   6       60.94       64.80     12.69 o
  -1  15   6      108.42      120.26     14.70 o
   0  15   6        1.72       18.92     11.05 o
   1  15   6      182.58      149.70     15.78 o
   2  15   6       62.22       79.71     13.22 o
   3  15   6        7.59       10.41     11.37 o
   4  15   6       14.18       -5.22     11.16 o
   5  15   6      279.25      314.62     20.77 o
   6  15   6      269.42      246.25     18.22 o
   7  15   6      152.34      172.31     16.95 o
   8  15   6      121.83      116.63     17.85 o
   9  15   6      368.18      417.96     40.19 o
  10  15   6       68.27       68.82     18.18 o
  11  15   6       16.41       33.04     17.92 o
  12  15   6       27.43       15.58     18.18 o
  13  15   6       31.12       16.16     19.63 o
 -12  16   6       11.21       -1.72     19.91 o
 -11  16   6       16.88       18.52     18.64 o
 -10  16   6        6.93       19.96     18.14 o
  -9  16   6      359.78      420.54     28.13 o
  -8  16   6       77.89       87.08     14.65 o
  -7  16   6       13.87       37.93     13.55 o
  -6  16   6        7.81       26.52     13.37 o
  -5  16   6      168.41      181.67     20.25 o
  -4  16   6      255.97      239.10     22.24 o
  -3  16   6      380.52      401.98     31.51 o
  -2  16   6       61.59       76.36     13.66 o
  -1  16   6      134.42      163.48     17.22 o
   0  16   6      109.92      148.80     16.55 o
   1  16   6      328.58      321.01     21.77 o
   2  16   6       25.66        5.14     13.21 o
   3  16   6      340.23      400.58     36.52 o
   4  16   6      197.67      208.22     20.83 o
   5  16   6      183.63      191.72     19.39 o
   6  16   6        8.08       29.26     14.54 o
   7  16   6       22.72       44.03     15.37 o
   8  16   6       62.42       57.77     15.87 o
   9  16   6      146.89      206.02     22.19 o
  10  16   6        5.33       15.44     17.50 o
  11  16   6        8.87        4.39     19.19 o
  12  16   6       23.27       16.61     20.31 o
 -11  17   6       93.39       80.68     23.37 o
 -10  17   6       15.08        3.35     18.27 o
  -9  17   6       54.54       37.32     21.49 o
  -8  17   6       67.59      109.80     20.38 o
  -7  17   6       94.14       68.31     21.86 o
  -6  17   6       46.21       70.88     19.27 o
  -5  17   6      408.86      477.99     34.69 o
  -4  17   6       35.37       68.68     19.45 o
  -3  17   6      461.50      425.80     28.58 o
  -2  17   6       83.20      111.82     20.65 o
  -1  17   6      168.92      199.69     19.06 o
   0  17   6       87.28       98.46     15.12 o
   1  17   6      409.09      446.34     26.16 o
   2  17   6      139.69      105.33     17.07 o
   3  17   6      188.79      271.02     30.19 o
   4  17   6       24.50       57.03     20.56 o
   5  17   6      530.86      583.18     46.80 o
   6  17   6       54.37       52.52     21.46 o
   7  17   6       43.64       30.58     19.06 o
   8  17   6       77.12       91.37     21.61 o
   9  17   6       82.43       90.51     19.84 o
  10  17   6       21.74       11.77     19.12 o
  11  17   6       65.91       67.72     21.27 o
  -9  18   6       26.53       42.96     22.77 o
  -8  18   6        2.73       -0.21     23.05 o
  -7  18   6       38.18       17.63     22.65 o
  -6  18   6       16.73       -2.04     22.96 o
  -5  18   6       19.38        5.54     23.17 o
  -4  18   6       73.29       30.33     24.93 o
  -3  18   6      306.12      296.47     40.79 o
  -2  18   6       27.65       48.52     20.93 o
  -1  18   6       24.87       18.13     16.76 o
   0  18   6      112.01      113.66     19.70 o
   1  18   6       58.48       49.27     19.55 o
   2  18   6       14.20       37.30     18.54 o
   3  18   6      232.61      311.70     35.67 o
   4  18   6       51.33       42.73     22.26 o
   5  18   6       27.49       40.14     31.62 o
   6  18   6       33.24       18.93     20.61 o
   7  18   6       25.17       44.65     22.65 o
   8  18   6        5.09        1.12     20.16 o
   9  18   6       29.81       44.56     22.28 o
  -6  19   6       25.76       40.05     28.39 o
  -5  19   6       59.06       18.50     28.67 o
  -4  19   6       46.30       63.44     28.13 o
  -3  19   6       15.94       44.35     25.53 o
  -2  19   6        1.83       15.05     21.23 o
  -1  19   6      172.53      181.58     28.79 o
   0  19   6        3.40       36.09     17.94 o
   1  19   6      303.36      317.52     30.28 o
   2  19   6        1.14       30.90     23.83 o
   3  19   6       12.81       16.18     27.02 o
   4  19   6       18.99       49.12     25.26 o
   5  19   6      122.69      111.30     28.85 o
   6  19   6       15.65       43.92     25.35 o
  -1  20   6       65.31       51.14     22.46 o
   0  20   6       32.20       53.01     22.08 o
   1  20   6       36.05       36.05     25.21 o
 -20   1   7       19.58       20.56     24.93 o
 -19   1   7       41.32       30.56     17.49 o
 -18   1   7      125.67      145.17     23.07 o
 -17   1   7      212.29      222.34     25.26 o
 -16   1   7       35.38       98.51     19.25 o
 -15   1   7      147.77      153.28     19.76 o
 -14   1   7      177.98      201.30     21.55 o
 -13   1   7      215.00      195.13     18.99 o
 -12   1   7      990.42      986.61     30.91 o
 -11   1   7      196.92      248.87     35.11 o
 -10   1   7      372.05      402.52     13.41 o
  -9   1   7      350.33      383.88     11.37 o
  -8   1   7      234.33      273.97     12.29 o
  -7   1   7       22.56       36.43      4.04 o
  -6   1   7     1690.19     1439.13     34.03 o
  -5   1   7     1029.05     1136.40     34.70 o
  -4   1   7     3361.74     2913.85     68.36 o
  -3   1   7     2667.86     2633.50     61.99 o
  -2   1   7     2933.66     2545.83     57.84 o
  -1   1   7     3038.79     2956.33     69.24 o
   0   1   7     7258.14     6634.20    152.58 o
   1   1   7     3424.71     3133.97     67.66 o
   2   1   7     1430.55     1376.60     33.09 o
   3   1   7     4089.85     3729.76     62.96 o
   4   1   7     2353.45     2123.32     37.09 o
   5   1   7     2398.70     2025.06     34.33 o
   6   1   7      764.33      743.15     19.66 o
   7   1   7       30.12       17.10      2.88 o
   8   1   7       97.77      106.94      4.35 o
   9   1   7      423.25      437.92     10.51 o
  10   1   7      161.78      172.25      7.59 o
  11   1   7      477.85      444.65     16.29 o
  12   1   7      767.10      805.40     29.62 o
  13   1   7      166.32      168.55     14.35 o
  14   1   7      347.67      341.71     17.58 o
  15   1   7       83.67       67.73     10.05 o
  16   1   7       20.00       28.52      9.79 o
  17   1   7      288.97      278.85     18.25 o
  18   1   7      239.75      222.58     21.02 o
  19   1   7       20.90       26.01     20.88 o
  20   1   7       43.89       24.18     23.29 o
 -20   2   7       25.55       46.03     18.98 o
 -19   2   7       82.93       71.88     20.55 o
 -18   2   7       81.95       88.07     19.54 o
 -17   2   7       45.81       72.58     21.65 o
 -16   2   7       43.80       41.73     15.42 o
 -15   2   7        8.25       16.65     12.76 o
 -14   2   7       63.69       53.56     14.27 o
 -13   2   7       87.36       96.15     12.87 o
 -12   2   7      147.51      177.67     18.05 o
 -11   2   7      116.71      133.77      9.23 o
 -10   2   7      103.86      118.07      8.42 o
  -9   2   7     1532.76     1602.67     36.97 o
  -8   2   7     4075.24     3963.69     88.92 o
  -7   2   7     1680.83     2173.08     63.61 o
  -6   2   7     5221.51     4937.28    105.56 o
  -5   2   7     1230.76     1319.17     31.43 o
  -4   2   7     1925.41     2147.89     49.16 o
  -3   2   7     1592.92     1610.59     35.91 o
  -2   2   7      173.38      151.04      7.26 o
  -1   2   7      340.72      315.85     10.14 o
   0   2   7       13.85       10.80      2.89 o
   1   2   7      155.12      179.02      7.39 o
   2   2   7      398.06      361.31      9.69 o
   3   2   7      897.33     1086.60     20.33 o
   4   2   7     2457.43     2519.54     44.56 o
   5   2   7     1699.43     1695.29     30.28 o
   6   2   7     2271.19     2413.49     82.66 o
   7   2   7     4079.51     3919.34     66.50 o
   8   2   7     2794.03     2992.39     49.72 o
   9   2   7     1387.25     1396.14     24.55 o
  10   2   7       43.81       48.37      3.87 o
  11   2   7       48.84       41.82      4.74 o
  12   2   7      302.17      283.63     14.81 o
  13   2   7      204.15      206.08     13.16 o
  14   2   7      127.09       98.03     10.53 o
  15   2   7       10.36       14.36      8.85 o
  16   2   7       18.83       31.06     10.13 o
  17   2   7       33.12       35.27     10.61 o
  18   2   7      198.38      164.69     22.24 o
  19   2   7       34.79       15.10     24.96 o
  20   2   7       12.13       14.23     23.46 o
 -20   3   7       92.50      117.02     23.66 o
 -19   3   7      144.62      115.90     29.20 o
 -18   3   7       73.09       56.01     18.50 o
 -17   3   7       10.24       37.57     16.17 o
 -16   3   7       50.27       37.69     17.78 o
 -15   3   7       22.38       23.11     13.87 o
 -14   3   7      114.10      115.81     24.13 o
 -13   3   7       41.29       50.70      8.77 o
 -12   3   7       14.34       22.75      8.55 o
 -11   3   7       18.03       19.02      8.10 o
 -10   3   7     1065.77      974.82     30.54 o
  -9   3   7      968.06     1010.50     24.70 o
  -8   3   7      325.44      353.66     16.12 o
  -7   3   7       44.28       46.60      4.38 o
  -6   3   7     1006.67      990.78     21.80 o
  -5   3   7     1103.93     1463.94     46.60 o
  -4   3   7      446.91      471.70     12.33 o
  -3   3   7       13.69       33.91      3.32 o
  -2   3   7      384.97      321.09      9.15 o
  -1   3   7      119.31       85.50      4.68 o
   0   3   7       82.58       28.06      3.41 o
   1   3   7      291.59      196.51      6.64 o
   2   3   7      351.89      343.12      8.59 o
   3   3   7       32.79       56.26      3.92 o
   4   3   7      301.34      315.22      8.36 o
   5   3   7     2667.84     2646.63     46.66 o
   6   3   7      415.92      471.59     18.76 o
   7   3   7       76.45       99.00      4.58 o
   8   3   7      706.93      707.96     14.09 o
   9   3   7      998.99     1030.13     20.82 o
  10   3   7      477.37      467.97     16.56 o
  11   3   7       42.00       43.74      5.60 o
  12   3   7       30.13       20.21      8.74 o
  13   3   7       40.36       42.16      8.36 o
  14   3   7       70.60       65.01     10.42 o
  15   3   7       54.49       40.13     10.38 o
  16   3   7       20.60       22.67      9.95 o
  17   3   7       13.04       19.78     10.70 o
  18   3   7       87.19       96.50     14.17 o
  19   3   7       82.36       65.12     22.11 o
  20   3   7      185.00      188.38     34.48 o
 -20   4   7       65.18       68.47     21.11 o
 -19   4   7       10.22       35.10     19.25 o
 -18   4   7       15.25        8.53     14.74 o
 -17   4   7        5.58       28.63     15.81 o
 -16   4   7      156.77      154.37     22.42 o
 -15   4   7       57.92       26.37     15.64 o
 -14   4   7        2.50        2.07     10.47 o
 -13   4   7       42.57       44.85     10.46 o
 -12   4   7      226.78      217.10     17.38 o
 -11   4   7      400.21      392.00     64.17 o
 -10   4   7     1805.05     1747.71     57.98 o
  -9   4   7      238.79      247.85     11.46 o
  -8   4   7     1739.62     1863.24     41.73 o
  -7   4   7     1767.01     1777.12     40.25 o
  -6   4   7     1209.15     1149.06     26.18 o
  -5   4   7     2755.51     3147.61     64.22 o
  -4   4   7     6863.09     6690.57    133.26 o
  -3   4   7     1735.07     2226.23     58.40 o
  -2   4   7     2457.99     2489.52     47.00 o
  -1   4   7      200.86      243.21     14.18 o
   0   4   7       22.41       41.95      3.63 o
   1   4   7      473.77      542.15     12.67 o
   2   4   7     1297.10     1542.72     28.76 o
   3   4   7     4034.62     3933.00     71.53 o
   4   4   7     3874.84     4290.74     82.35 o
   5   4   7     4607.66     4537.24     80.40 o
   6   4   7      562.71      610.76     16.90 o
   7   4   7     1229.38     1352.66     27.70 o
   8   4   7     2679.54     2696.63     52.17 o
   9   4   7      139.56      132.08      7.55 o
  10   4   7     1251.78     1250.15     29.73 o
  11   4   7      893.36      873.49     27.28 o
  12   4   7       92.90       79.05      6.73 o
  13   4   7       94.68       91.20     11.69 o
  14   4   7        1.26       13.79      8.98 o
  15   4   7       80.83       87.90     12.48 o
  16   4   7       64.75       47.45     11.86 o
  17   4   7        9.23       19.92     11.93 o
  18   4   7        6.77       15.56     11.54 o
  19   4   7       15.57       21.05     14.14 o
  20   4   7       26.73       23.13     19.23 o
 -20   5   7       18.33        7.83     23.13 o
 -19   5   7       31.02       38.41     19.83 o
 -18   5   7       11.79        9.33     16.86 o
 -17   5   7       12.16       18.83     16.62 o
 -16   5   7      142.98      166.48     24.56 o
 -15   5   7       93.04      105.14     16.23 o
 -14   5   7      637.84      646.80     33.24 o
 -13   5   7      104.34      109.05     29.44 o
 -12   5   7      231.14      217.01     18.42 o
 -11   5   7       29.69       21.32     10.00 o
 -10   5   7       52.04       59.22     10.21 o
  -9   5   7      254.71      250.85     13.05 o
  -8   5   7       94.01       74.30      5.93 o
  -7   5   7      160.18      188.16      8.27 o
  -6   5   7      501.15      497.99     17.19 o
  -5   5   7     1041.39     1094.48     25.40 o
  -4   5   7     2174.31     2346.99     49.13 o
  -3   5   7     1349.13     1672.37     31.97 o
  -2   5   7     5055.36     4809.57     86.77 o
  -1   5   7     1772.78     2230.22     69.04 o
   0   5   7     1373.94     1574.69     31.02 o
   1   5   7     4201.28     4259.34     73.26 o
   2   5   7     2596.43     2930.50     57.38 o
   3   5   7     2521.37     2579.10     50.42 o
   4   5   7     2044.02     2243.80     43.59 o
   5   5   7      457.51      579.42     21.01 o
   6   5   7      834.62      778.50     17.93 o
   7   5   7       67.67       73.46      5.23 o
   8   5   7      152.63      143.37      8.75 o
   9   5   7      179.53      176.48      8.68 o
  10   5   7       27.74       21.10      6.42 o
  11   5   7       40.64       34.55      7.65 o
  12   5   7      102.16       88.82      8.51 o
  13   5   7      207.62      190.40     13.68 o
  14   5   7      403.54      369.19     32.33 o
  15   5   7      191.69      163.81     15.77 o
  16   5   7      183.78      153.48     16.25 o
  17   5   7        9.87        3.91     11.91 o
  18   5   7       10.21       23.45     13.74 o
  19   5   7       66.07       59.31     15.99 o
  20   5   7       13.43       22.47     14.75 o
 -19   6   7       44.57       60.11     21.15 o
 -18   6   7       30.45       28.37     40.87 o
 -17   6   7       44.94       69.66     18.08 o
 -16   6   7       26.69       25.96     17.37 o
 -15   6   7      127.11      107.95     17.47 o
 -14   6   7      139.19      131.28     16.54 o
 -13   6   7        7.25       34.60     11.04 o
 -12   6   7       19.74       29.85     11.03 o
 -11   6   7       63.21       37.51     10.00 o
 -10   6   7        7.34       12.53      9.24 o
  -9   6   7       94.53      100.82     10.17 o
  -8   6   7      213.98      212.61     11.80 o
  -7   6   7      356.18      420.25     19.31 o
  -6   6   7      309.84      321.67     10.67 o
  -5   6   7      546.26      581.87     14.41 o
  -4   6   7     1026.28     1166.73     22.77 o
  -3   6   7      671.40      740.08     15.08 o
  -2   6   7     2243.38     2219.69     38.88 o
  -1   6   7     3272.00     3702.55     63.79 o
   0   6   7     3079.83     3242.26     57.64 o
   1   6   7     4882.16     5013.48     84.76 o
   2   6   7      942.51     1195.77     28.08 o
   3   6   7      919.42     1017.57     20.73 o
   4   6   7     1122.25     1199.85     26.56 o
   5   6   7      233.29      251.48     11.27 o
   6   6   7      186.48      204.88      8.44 o
   7   6   7      727.29      793.42     19.07 o
   8   6   7       89.80       91.37      7.55 o
   9   6   7      118.40      122.55     11.38 o
  10   6   7        2.95        8.54      6.85 o
  11   6   7       81.21       74.21      9.71 o
  12   6   7       42.96       53.68      8.99 o
  13   6   7       10.60       17.04      9.19 o
  14   6   7       91.39       83.80     11.61 o
  15   6   7       54.78       53.07     12.55 o
  16   6   7       64.88       60.11     14.14 o
  17   6   7       27.59       42.72     13.39 o
  18   6   7       12.46       13.10     14.71 o
  19   6   7      108.57      139.20     21.79 o
 -19   7   7       18.46       -3.77     20.65 o
 -18   7   7      169.47      170.98     37.73 o
 -17   7   7       70.23       57.78     31.56 o
 -16   7   7      336.32      349.27     29.36 o
 -15   7   7      122.08      116.69     17.12 o
 -14   7   7      112.58      124.18     17.38 o
 -13   7   7      179.48      169.38     18.83 o
 -12   7   7      762.31      767.69     40.46 o
 -11   7   7      265.87      266.32     19.35 o
 -10   7   7      597.69      545.46     36.65 o
  -9   7   7       74.99       62.74      8.07 o
  -8   7   7      168.42      166.17     11.82 o
  -7   7   7       19.83       25.94      5.86 o
  -6   7   7      189.75      223.11     11.43 o
  -5   7   7      304.85      313.37     12.28 o
  -4   7   7      242.34      269.94      9.17 o
  -3   7   7     2368.44     2351.76     40.67 o
  -2   7   7     1589.57     1731.35     36.70 o
  -1   7   7     3802.67     3887.93     63.12 o
   0   7   7     5743.07     6123.58     98.02 o
   1   7   7     2363.94     2791.47     48.22 o
   2   7   7     3132.99     2933.93     53.32 o
   3   7   7     1108.06     1298.15     35.43 o
   4   7   7      556.88      585.12     16.59 o
   5   7   7      231.05      211.61      9.28 o
   6   7   7      264.92      280.05     10.92 o
   7   7   7       12.64       17.65      5.79 o
   8   7   7      121.11      107.54     10.49 o
   9   7   7      182.76      178.03     16.40 o
  10   7   7      395.81      364.15     24.32 o
  11   7   7      406.10      422.24     20.95 o
  12   7   7      828.44      799.53     31.01 o
  13   7   7      141.22      100.08     11.33 o
  14   7   7       49.20       55.60     11.86 o
  15   7   7      213.85      218.17     23.40 o
  16   7   7      205.93      183.37     29.27 o
  17   7   7      165.12      179.21     21.90 o
  18   7   7      120.72       73.34     19.75 o
  19   7   7       13.85       21.05     17.20 o
 -19   8   7       49.87       52.36     25.74 o
 -18   8   7       65.73       62.86     26.01 o
 -17   8   7       60.23       48.24     17.33 o
 -16   8   7       76.09       56.24     18.20 o
 -15   8   7       32.99       44.46     15.09 o
 -14   8   7        1.98        5.49     15.77 o
 -13   8   7        9.85       39.41     13.76 o
 -12   8   7       11.07       17.66     13.16 o
 -11   8   7      181.07      175.23     27.19 o
 -10   8   7        2.53        8.81      8.19 o
  -9   8   7      140.61      146.47     12.01 o
  -8   8   7       30.51       18.79      7.44 o
  -7   8   7       82.09      100.88      9.07 o
  -6   8   7       42.59       44.82      6.05 o
  -5   8   7      406.23      395.44     14.97 o
  -4   8   7      218.53      239.71      8.47 o
  -3   8   7      340.01      376.73     11.34 o
  -2   8   7      562.38      518.81     12.71 o
  -1   8   7      900.77     1019.69     19.44 o
   0   8   7      354.66      345.96      9.38 o
   1   8   7     1698.41     1580.69     28.94 o
   2   8   7      368.19      382.72     11.62 o
   3   8   7      631.20      637.66     15.63 o
   4   8   7      483.15      462.97     13.32 o
   5   8   7      165.54      188.24      9.84 o
   6   8   7       61.29       49.99      7.28 o
   7   8   7      101.90       81.28      9.29 o
   8   8   7       21.16       25.79      7.92 o
   9   8   7       71.19       61.16     13.22 o
  10   8   7        2.79       14.46      8.68 o
  11   8   7       81.44       48.31     10.35 o
  12   8   7       12.63       14.25      9.23 o
  13   8   7        8.61       -1.85      9.04 o
  14   8   7        4.83       -0.05      9.49 o
  15   8   7       31.97       50.47     13.83 o
  16   8   7       47.66       36.09     15.60 o
  17   8   7       53.27       69.74     18.77 o
  18   8   7       29.79       36.14     19.73 o
  19   8   7       84.42       88.24     22.47 o
 -18   9   7       50.76       26.82     50.85 o
 -17   9   7       18.55       29.75     18.62 o
 -16   9   7       80.58       49.78     15.81 o
 -15   9   7       54.06       14.05     18.97 o
 -14   9   7      151.61      172.02     21.76 o
 -13   9   7       36.26       50.13     15.42 o
 -12   9   7      165.33      104.45     15.93 o
 -11   9   7      313.99      280.72     18.75 o
 -10   9   7      108.84      102.41     12.40 o
  -9   9   7      402.95      387.44     18.83 o
  -8   9   7      291.87      293.42     18.77 o
  -7   9   7      661.35      721.23     25.02 o
  -6   9   7       84.44       85.91      8.79 o
  -5   9   7      152.69      134.11      8.23 o
  -4   9   7      274.57      280.68     10.45 o
  -3   9   7      215.49      247.34      8.71 o
  -2   9   7      865.77      792.33     17.18 o
  -1   9   7      123.08      157.54      7.28 o
   0   9   7      617.38      710.83     14.53 o
   1   9   7      205.13      240.13      8.33 o
   2   9   7      435.23      449.26     12.32 o
   3   9   7      492.42      465.57     13.23 o
   4   9   7      137.82      120.41      7.80 o
   5   9   7      350.70      323.86     13.21 o
   6   9   7      181.66      188.88     12.35 o
   7   9   7      558.97      577.25     22.77 o
   8   9   7      392.17      393.41     20.76 o
   9   9   7      352.06      340.57     20.58 o
  10   9   7      191.95      203.09     17.34 o
  11   9   7      175.20      162.19     16.80 o
  12   9   7      321.98      311.66     20.25 o
  13   9   7       88.55       99.52     13.25 o
  14   9   7       79.24       77.96     13.09 o
  15   9   7       33.79       34.29     13.40 o
  16   9   7      109.67      100.52     17.56 o
  17   9   7       42.50       38.23     22.87 o
  18   9   7       23.18        1.12     17.97 o
 -18  10   7       25.43       34.00     21.74 o
 -17  10   7      304.31      262.43     33.73 o
 -16  10   7      202.31      216.76     24.14 o
 -15  10   7      138.33      117.73     20.81 o
 -14  10   7       42.35       40.28     15.88 o
 -13  10   7      280.35      231.85     33.51 o
 -12  10   7       51.10       51.35     12.14 o
 -11  10   7       24.04       26.40     11.83 o
 -10  10   7      164.06      159.80     17.08 o
  -9  10   7      150.18      148.15     14.10 o
  -8  10   7       68.96       92.92     11.67 o
  -7  10   7       16.51       18.93      7.27 o
  -6  10   7      204.48      217.79     13.60 o
  -5  10   7      167.16      175.56     13.05 o
  -4  10   7      816.92      823.05     21.43 o
  -3  10   7      654.58      699.51     18.01 o
  -2  10   7      106.64      111.03      6.82 o
  -1  10   7      543.43      544.47     13.33 o
   0  10   7        5.56        9.09      4.33 o
   1  10   7      367.47      429.16     12.19 o
   2  10   7       93.33       98.33      6.74 o
   3  10   7      835.96      810.44     20.41 o
   4  10   7      613.74      682.73     20.77 o
   5  10   7      361.17      347.11     15.79 o
   6  10   7      157.42      176.12     12.14 o
   7  10   7       14.93       11.14      7.63 o
   8  10   7       41.42       25.93     10.42 o
   9  10   7       75.05       46.68     11.41 o
  10  10   7      346.68      334.86     22.30 o
  11  10   7       40.10       46.77     11.94 o
  12  10   7      124.84      121.48     15.33 o
  13  10   7      124.28       78.57     13.42 o
  14  10   7       97.24      100.85     15.41 o
  15  10   7      152.98      162.45     18.59 o
  16  10   7      251.33      259.47     25.53 o
  17  10   7      215.90      228.15     29.83 o
  18  10   7       11.67        9.58     20.59 o
 -17  11   7       76.56       80.44     21.97 o
 -16  11   7      167.15      190.49     31.88 o
 -15  11   7       93.62       95.58     20.90 o
 -14  11   7       27.16       50.99     18.40 o
 -13  11   7      124.58      127.61     30.71 o
 -12  11   7       47.67       65.17     15.07 o
 -11  11   7      142.18      114.97     15.25 o
 -10  11   7      100.23      113.78     14.74 o
  -9  11   7      119.67      125.40     15.93 o
  -8  11   7      125.03      119.20     18.32 o
  -7  11   7       15.95       22.14      8.10 o
  -6  11   7       36.13       46.19      8.46 o
  -5  11   7       22.52       20.27      7.74 o
  -4  11   7      136.18      147.53     10.49 o
  -3  11   7      403.28      459.28     14.53 o
  -2  11   7      151.74      165.98      9.13 o
  -1  11   7       16.92       26.20      5.87 o
   0  11   7       19.27       31.88      6.28 o
   1  11   7       41.11       18.81      5.80 o
   2  11   7      199.41      227.39     11.04 o
   3  11   7      186.32      224.56     12.27 o
   4  11   7       56.54       67.45      9.23 o
   5  11   7       50.75       49.33      9.63 o
   6  11   7       44.04       30.66      9.72 o
   7  11   7       14.47        5.50      9.72 o
   8  11   7       69.89       55.85     12.20 o
   9  11   7      200.14      173.03     17.32 o
  10  11   7      243.98      247.99     19.80 o
  11  11   7       66.82       66.21     14.05 o
  12  11   7       73.47       34.50     13.24 o
  13  11   7       58.26       55.46     14.26 o
  14  11   7       52.10       46.83     14.97 o
  15  11   7      106.33       91.31     24.14 o
  16  11   7      102.09       90.89     20.44 o
  17  11   7      105.61       99.66     21.72 o
 -16  12   7       64.46       73.88     22.78 o
 -15  12   7       36.94       73.36     22.72 o
 -14  12   7       51.40       64.07     20.74 o
 -13  12   7      373.05      394.18     30.95 o
 -12  12   7       57.70       69.26     14.96 o
 -11  12   7      355.94      306.27     22.74 o
 -10  12   7      183.49      172.81     17.80 o
  -9  12   7       86.78       97.41     17.88 o
  -8  12   7      246.95      250.15     16.70 o
  -7  12   7      188.01      180.55     14.33 o
  -6  12   7      125.38      143.79     16.86 o
  -5  12   7      103.79       92.45     10.28 o
  -4  12   7      149.13      149.89     10.52 o
  -3  12   7       12.09       25.50      6.67 o
  -2  12   7      267.67      234.37     11.85 o
  -1  12   7      247.64      261.81     14.99 o
   0  12   7       82.25       74.60      8.67 o
   1  12   7      579.06      570.18     20.68 o
   2  12   7      245.26      215.05     11.02 o
   3  12   7        5.16        8.91      7.40 o
   4  12   7       79.31       42.27     10.25 o
   5  12   7      161.93      144.09     13.68 o
   6  12   7       51.30       55.42     11.20 o
   7  12   7      284.31      297.95     20.27 o
   8  12   7      119.41       98.44     13.36 o
   9  12   7       55.50       47.75     12.93 o
  10  12   7      294.93      266.88     22.02 o
  11  12   7      151.27      141.19     17.36 o
  12  12   7      141.06      115.62     16.41 o
  13  12   7      318.27      318.66     25.42 o
  14  12   7       74.60       55.38     17.57 o
  15  12   7       34.55       58.63     17.31 o
  16  12   7      155.80      165.56     21.56 o
 -15  13   7      171.15      234.62     32.05 o
 -14  13   7      276.12      296.83     37.08 o
 -13  13   7      313.54      330.06     38.51 o
 -12  13   7      139.41      135.99     18.39 o
 -11  13   7       42.22       30.70     14.45 o
 -10  13   7       46.53       55.17     14.82 o
  -9  13   7      126.80      126.57     15.10 o
  -8  13   7      110.96      116.07     13.97 o
  -7  13   7       11.97       25.37     10.61 o
  -6  13   7        0.63       16.37      9.32 o
  -5  13   7       10.29       22.45      9.68 o
  -4  13   7       83.16       86.41     10.60 o
  -3  13   7      255.50      272.72     15.59 o
  -2  13   7      598.85      584.39     24.70 o
  -1  13   7       69.96       61.65     11.24 o
   0  13   7       91.09       62.48     11.33 o
   1  13   7      170.68      149.72     15.01 o
   2  13   7      359.99      373.79     16.83 o
   3  13   7      407.87      404.35     19.09 o
   4  13   7       36.28       40.90     10.34 o
   5  13   7       18.54       22.16     10.98 o
   6  13   7        1.36       11.57     10.54 o
   7  13   7       24.94       32.05     11.31 o
   8  13   7       54.39       41.27     13.04 o
   9  13   7      189.10      182.84     20.00 o
  10  13   7       61.83       87.75     16.53 o
  11  13   7       92.55       90.48     16.09 o
  12  13   7       62.39       56.13     20.11 o
  13  13   7      522.59      512.34     35.30 o
  14  13   7      370.52      378.04     31.14 o
  15  13   7      263.09      221.12     25.64 o
 -14  14   7       22.93       38.39     22.75 o
 -13  14   7       70.19       34.08     20.07 o
 -12  14   7        0.55       40.98     17.25 o
 -11  14   7       78.36       60.33     16.18 o
 -10  14   7      193.25      195.86     19.86 o
  -9  14   7      296.38      349.74     24.07 o
  -8  14   7       14.68       11.88     11.89 o
  -7  14   7       96.18       96.97     13.46 o
  -6  14   7      102.47       99.53     13.27 o
  -5  14   7      307.31      292.72     18.36 o
  -4  14   7        6.94        9.29     10.08 o
  -3  14   7       81.42       72.01     11.62 o
  -2  14   7       11.38       16.06     10.25 o
  -1  14   7      133.75      148.54     14.41 o
   0  14   7       71.36       54.61     11.23 o
   1  14   7      149.25      156.91     13.90 o
   2  14   7       16.77       10.86     10.34 o
   3  14   7       35.88       18.80      9.52 o
   4  14   7       14.81       16.93     11.11 o
   5  14   7      304.77      310.29     19.55 o
   6  14   7      101.76       90.87     13.09 o
   7  14   7       42.36       42.00     12.41 o
   8  14   7       19.37        9.79     12.57 o
   9  14   7      198.20      195.24     19.21 o
  10  14   7      126.36      107.54     17.93 o
  11  14   7      181.16      173.05     23.70 o
  12  14   7        0.25        7.15     16.88 o
  13  14   7       55.95       34.05     19.00 o
  14  14   7       26.44        5.38     18.83 o
 -13  15   7        5.31      -10.03     23.45 o
 -12  15   7       84.67      106.18     22.16 o
 -11  15   7       72.68       66.94     20.79 o
 -10  15   7      108.79      147.14     19.52 o
  -9  15   7      156.52      148.70     20.43 o
  -8  15   7       25.28       39.58     14.03 o
  -7  15   7        6.46       27.51     13.25 o
  -6  15   7       50.97       67.67     13.71 o
  -5  15   7      422.66      485.15     36.73 o
  -4  15   7      316.29      379.47     24.41 o
  -3  15   7       95.44       83.73     14.50 o
  -2  15   7      104.45       78.45     12.74 o
  -1  15   7      778.37      713.06     30.71 o
   0  15   7      682.83      699.69     31.75 o
   1  15   7      318.89      386.60     33.99 o
   2  15   7      255.18      221.97     21.44 o
   3  15   7       59.67       57.85     14.18 o
   4  15   7      429.79      441.22     26.55 o
   5  15   7      182.57      208.31     18.06 o
   6  15   7       33.61       35.43     12.23 o
   7  15   7       14.80       13.85     11.69 o
   8  15   7       49.98       26.22     12.84 o
   9  15   7      285.67      279.46     23.12 o
  10  15   7       56.24       21.07     18.48 o
  11  15   7      158.92      126.33     22.20 o
  12  15   7       54.25       39.14     19.11 o
  13  15   7       11.34       30.84     20.05 o
 -12  16   7       34.39       29.06     20.86 o
 -11  16   7      236.63      295.54     28.96 o
 -10  16   7       14.20       44.14     18.61 o
  -9  16   7       39.24       37.26     16.80 o
  -8  16   7      288.89      287.40     22.11 o
  -7  16   7      283.86      277.79     22.73 o
  -6  16   7      214.62      242.06     22.80 o
  -5  16   7       15.18       13.95     14.75 o
  -4  16   7      100.18       85.51     20.74 o
  -3  16   7       22.36       24.43     14.32 o
  -2  16   7       82.04       67.61     16.33 o
  -1  16   7      168.38      170.89     21.37 o
   0  16   7        0.00       25.59     12.67 o
   1  16   7      122.93      120.60     17.14 o
   2  16   7       72.31       73.36     16.19 o
   3  16   7        9.26       33.55     15.30 o
   4  16   7       89.26       78.10     16.73 o
   5  16   7       36.02       32.34     14.67 o
   6  16   7       90.27       90.25     15.56 o
   7  16   7      512.46      500.94     28.85 o
   8  16   7      236.19      214.62     20.64 o
   9  16   7       92.06       59.07     18.42 o
  10  16   7       17.16       28.53     17.71 o
  11  16   7      150.43      122.42     24.10 o
  12  16   7       77.74       90.27     24.80 o
 -10  17   7      133.76      171.47     24.40 o
  -9  17   7       99.00       93.80     29.49 o
  -8  17   7       29.46       47.32     18.91 o
  -7  17   7      148.25      167.93     25.87 o
  -6  17   7       30.89       32.59     20.31 o
  -5  17   7      543.52      604.38     37.79 o
  -4  17   7      196.10      241.85     26.72 o
  -3  17   7       63.49      120.76     21.45 o
  -2  17   7      127.26      111.86     17.97 o
  -1  17   7      265.53      299.54     21.85 o
   0  17   7      304.30      313.30     22.41 o
   1  17   7      303.34      306.21     22.85 o
   2  17   7       56.60       46.20     15.76 o
   3  17   7      147.63      110.05     26.63 o
   4  17   7      240.68      200.71     30.24 o
   5  17   7      252.28      248.66     33.11 o
   6  17   7       14.42        5.89     19.65 o
   7  17   7       74.55       94.36     21.32 o
   8  17   7       15.35       27.32     19.02 o
   9  17   7      226.94      258.71     25.82 o
  10  17   7       66.40       50.66     21.80 o
  -9  18   7      166.48      146.82     38.53 o
  -8  18   7      292.41      351.12     46.66 o
  -7  18   7      349.78      357.48     35.64 o
  -6  18   7       34.58        5.14     23.16 o
  -5  18   7       30.48       42.40     22.58 o
  -4  18   7      189.58      188.64     67.76 o
  -3  18   7      684.05      728.23     56.16 o
  -2  18   7       35.24       44.48     20.78 o
  -1  18   7       29.46       52.13     18.45 o
   0  18   7       13.99       21.50     16.51 o
   1  18   7       63.10       71.67     19.73 o
   2  18   7       79.01       83.35     20.92 o
   3  18   7      405.18      508.72     46.36 o
   4  18   7      362.58      275.45     35.86 o
   5  18   7       45.62       57.79     23.68 o
   6  18   7       84.13      110.77     25.31 o
   7  18   7      161.57      202.70     49.68 o
   8  18   7      362.58      355.73     35.23 o
  -6  19   7       28.23       15.11     26.96 o
  -5  19   7       92.07       73.65     30.77 o
  -4  19   7       41.00       54.74     28.11 o
  -3  19   7       35.45       57.79     27.12 o
  -2  19   7        6.52       35.03     24.37 o
  -1  19   7       91.93       90.05     22.44 o
   0  19   7        0.24       -8.02     16.61 o
   1  19   7       42.30       45.38     20.36 o
   2  19   7        3.30        8.57     23.70 o
   3  19   7       16.21        6.57     23.90 o
   4  19   7       17.86       35.20     26.43 o
   5  19   7       38.60       82.32     26.14 o
   6  19   7       28.63       63.80     27.13 o
 -20   0   8        5.87       -4.92     25.26 o
 -19   0   8       32.26       26.57     25.59 o
 -18   0   8       36.39       23.29     24.61 o
 -17   0   8      107.57      126.31     33.14 o
 -16   0   8       65.64       83.66     27.23 o
 -15   0   8       94.57      112.86     27.56 o
 -14   0   8      601.75      715.77     56.24 o
 -13   0   8      507.97      535.72     31.16 o
 -12   0   8       17.23       10.94     10.26 o
 -11   0   8      208.22      199.63     34.61 o
 -10   0   8       58.89       61.23      9.96 o
  -9   0   8      169.06      175.86     19.90 o
  -8   0   8      280.22      264.78     12.71 o
  -7   0   8      704.39      686.50     24.83 o
  -6   0   8       68.75       67.62      8.17 o
  -5   0   8     1581.93     1524.60     52.97 o
  -4   0   8     1499.95     1334.04     46.98 o
  -3   0   8     9839.26     9656.93    310.43 o
  -2   0   8    29314.21    29455.79    878.21 o
  -1   0   8     7091.92     7404.08    222.53 o
   0   0   8     2209.79     2183.00     74.23 o
   1   0   8     6267.06     6330.64    178.39 o
   2   0   8    31378.38    30649.33    734.02 o
   3   0   8     7740.67     7557.39    175.38 o
   4   0   8     1137.37     1171.76     29.65 o
   5   0   8     1213.21     1298.88     32.69 o
   6   0   8       38.83       36.36      4.81 o
   7   0   8      736.08      681.92     19.34 o
   8   0   8      119.18       96.65      9.00 o
   9   0   8      409.36      366.50     12.58 o
  10   0   8      143.53      143.81      9.60 o
  11   0   8      424.02      400.93     21.83 o
  12   0   8       19.14       22.88     10.96 o
  13   0   8      209.68      219.13     25.43 o
  14   0   8      920.78      954.16     51.63 o
  15   0   8       58.33       78.18     15.36 o
  16   0   8       28.17       25.54     13.20 o
  17   0   8       84.50      105.86     18.32 o
  18   0   8       71.11       78.97     18.60 o
  19   0   8       49.67        4.10     28.92 o
  20   0   8       14.33       24.07     35.76 o
 -20   1   8       59.50       75.02     22.15 o
 -19   1   8       10.45       37.30     19.36 o
 -18   1   8       75.71       74.69     21.82 o
 -17   1   8       60.88       76.50     19.05 o
 -16   1   8       37.84       71.68     38.39 o
 -15   1   8       37.57       64.74     24.62 o
 -14   1   8      138.66      159.87     35.44 o
 -13   1   8      137.31      137.22     11.96 o
 -12   1   8       57.71       63.38     12.28 o
 -11   1   8       34.65       32.26      8.21 o
 -10   1   8      407.62      414.77     17.64 o
  -9   1   8      156.60      156.96      7.56 o
  -8   1   8      207.04      257.21      9.62 o
  -7   1   8      290.82      304.84      9.91 o
  -6   1   8     6272.83     6300.90    139.80 o
  -5   1   8     1750.56     1718.60     41.98 o
  -4   1   8      318.81      344.55     12.72 o
  -3   1   8      666.02      643.96     16.72 o
  -2   1   8       86.93       78.28      4.94 o
  -1   1   8       25.08       23.91      3.62 o
   0   1   8       45.48       73.91      5.52 o
   1   1   8       51.16       38.90      4.84 o
   2   1   8       36.30       43.25      4.16 o
   3   1   8      351.96      397.10      9.36 o
   4   1   8      759.73      711.91     14.05 o
   5   1   8     1899.21     1811.74     32.08 o
   6   1   8     6210.12     6172.25     99.46 o
   7   1   8      202.40      202.08      6.29 o
   8   1   8      185.31      221.93      6.59 o
   9   1   8      220.00      202.57      6.43 o
  10   1   8      170.33      147.11      5.54 o
  11   1   8       52.08       44.50      5.83 o
  12   1   8      138.03      149.39     11.84 o
  13   1   8      108.75      113.92     14.17 o
  14   1   8       57.89       42.62      9.01 o
  15   1   8       46.70       54.83      9.71 o
  16   1   8       34.38       48.38     10.86 o
  17   1   8       56.74       62.31     12.29 o
  18   1   8       46.93       65.77     12.60 o
  19   1   8       13.24       19.13     14.16 o
  20   1   8       81.64       54.01     25.33 o
 -20   2   8        0.04        2.81     19.36 o
 -19   2   8        2.62       26.42     18.59 o
 -18   2   8       53.41       59.44     19.24 o
 -17   2   8       27.89       52.81     17.98 o
 -16   2   8       27.00       36.13     15.07 o
 -15   2   8       56.75      113.79     34.63 o
 -14   2   8        8.14       27.75     16.59 o
 -13   2   8      104.16      117.07     13.05 o
 -12   2   8       83.62       94.45     12.44 o
 -11   2   8      299.63      320.67     18.79 o
 -10   2   8      317.12      350.94     16.13 o
  -9   2   8        6.43       12.49      4.90 o
  -8   2   8       49.07       41.75      4.83 o
  -7   2   8      603.95      586.49     17.79 o
  -6   2   8     2055.73     2037.49     49.45 o
  -5   2   8      357.14      359.80     11.46 o
  -4   2   8      109.99      110.36      6.07 o
  -3   2   8      361.53      334.03      9.95 o
  -2   2   8     5778.30     5444.20    113.22 o
  -1   2   8     4056.18     3865.98     84.21 o
   0   2   8     1510.78     1370.13     27.78 o
   1   2   8     4552.75     4418.90     80.64 o
   2   2   8     5660.98     5235.71     96.84 o
   3   2   8      296.68      284.80      7.77 o
   4   2   8       62.56       52.48      3.60 o
   5   2   8      148.48      158.08      5.52 o
   6   2   8     2395.21     2317.76     42.50 o
   7   2   8      710.10      675.90     14.58 o
   8   2   8       67.14       54.69      3.88 o
   9   2   8        8.96       13.96      3.17 o
  10   2   8      365.12      404.32     11.14 o
  11   2   8      247.50      230.07      9.12 o
  12   2   8       34.48       54.25      7.03 o
  13   2   8       85.73      101.69     10.55 o
  14   2   8       11.48       13.35      8.07 o
  15   2   8      124.03      114.61     12.77 o
  16   2   8       13.18        5.78     10.41 o
  17   2   8       11.71       29.08     11.27 o
  18   2   8       39.59       57.90     12.73 o
  19   2   8        1.51       -8.30     14.22 o
  20   2   8        0.10       21.28     24.19 o
 -20   3   8       17.74       13.87     18.20 o
 -19   3   8       18.52       26.39     18.44 o
 -18   3   8        9.90       30.71     19.11 o
 -17   3   8        0.83       34.49     16.33 o
 -16   3   8       37.03       62.60     17.28 o
 -15   3   8        0.08       23.41     14.71 o
 -14   3   8       26.20       18.50     11.25 o
 -13   3   8       58.46       62.95     19.66 o
 -12   3   8       28.31       29.47     10.37 o
 -11   3   8       85.10       70.69     10.63 o
 -10   3   8     2000.85     2038.02     74.23 o
  -9   3   8     1504.71     1458.94     38.59 o
  -8   3   8      369.81      366.19     12.70 o
  -7   3   8     1328.06     1202.40     26.41 o
  -6   3   8     2251.24     2397.64     51.26 o
  -5   3   8      469.78      531.50     20.18 o
  -4   3   8     2046.11     1975.73     42.69 o
  -3   3   8     2000.48     2020.19     41.21 o
  -2   3   8     6504.28     6486.90    126.80 o
  -1   3   8      341.49      280.92      8.57 o
   0   3   8       10.45        0.04      2.55 o
   1   3   8      297.34      288.61      8.54 o
   2   3   8     6344.52     6088.40    109.59 o
   3   3   8     2331.96     2304.42     42.14 o
   4   3   8      909.05     1075.10     26.76 o
   5   3   8      875.64      892.79     18.24 o
   6   3   8     3096.97     3011.55     53.41 o
   7   3   8      608.96      656.09     20.29 o
   8   3   8      192.67      194.27      7.03 o
   9   3   8      842.36      941.52     22.38 o
  10   3   8     2599.86     2641.38     55.20 o
  11   3   8       46.15       42.16      4.78 o
  12   3   8       15.53       25.06      5.35 o
  13   3   8       34.18       30.76      8.50 o
  14   3   8       11.14       22.39      9.42 o
  15   3   8        0.13       17.16      9.67 o
  16   3   8       87.42       83.56     13.22 o
  17   3   8        0.34        3.21     10.66 o
  18   3   8       18.62       17.57     12.53 o
  19   3   8        7.60        8.86     13.32 o
  20   3   8       41.47       30.93     17.32 o
 -20   4   8       23.43        4.35     19.09 o
 -19   4   8       41.74       38.18     20.74 o
 -18   4   8       35.91       47.36     20.41 o
 -17   4   8        0.31       -2.63     15.66 o
 -16   4   8        4.96       20.05     15.46 o
 -15   4   8        9.71       11.07     14.01 o
 -14   4   8       43.86       40.82     13.56 o
 -13   4   8      133.23      145.64     15.77 o
 -12   4   8       20.83       16.08     10.22 o
 -11   4   8       12.60       19.65      9.63 o
 -10   4   8      251.95      281.64     18.30 o
  -9   4   8       93.11      109.14      8.83 o
  -8   4   8      369.89      412.23     11.92 o
  -7   4   8       20.85       21.54      4.15 o
  -6   4   8      298.09      299.17      9.93 o
  -5   4   8       71.73       72.69      5.89 o
  -4   4   8      187.55      208.04      7.90 o
  -3   4   8      144.46      141.52      6.93 o
  -2   4   8      355.55      359.03      9.28 o
  -1   4   8      670.65      682.07     15.45 o
   0   4   8      254.20      281.19      8.85 o
   1   4   8      663.14      650.61     14.07 o
   2   4   8      247.67      278.85      9.31 o
   3   4   8      342.87      312.78      8.93 o
   4   4   8      109.62      131.36      5.69 o
   5   4   8      101.14       89.51      5.04 o
   6   4   8      148.69      145.69      6.00 o
   7   4   8       48.12       53.48      4.66 o
   8   4   8      368.55      468.89     12.42 o
   9   4   8       63.77       72.03      7.53 o
  10   4   8      306.30      328.59     15.33 o
  11   4   8       22.99       25.54      6.34 o
  12   4   8       12.56       16.43      7.31 o
  13   4   8       54.73       38.75     10.13 o
  14   4   8      105.47      111.68     13.44 o
  15   4   8       11.09       19.25     11.39 o
  16   4   8        3.21        1.49     10.56 o
  17   4   8        0.26        9.28     11.01 o
  18   4   8       35.84       27.27     12.90 o
  19   4   8       46.94       44.42     15.10 o
  20   4   8        9.58       21.21     14.79 o
 -20   5   8       15.86       45.94     22.26 o
 -19   5   8       14.04       39.95     21.08 o
 -18   5   8       41.08       44.11     19.94 o
 -17   5   8       21.46        7.50     15.42 o
 -16   5   8       41.41       91.61     21.67 o
 -15   5   8       17.33       26.30     13.99 o
 -14   5   8       33.19       30.14     11.94 o
 -13   5   8       54.68       47.42     12.28 o
 -12   5   8      106.51       89.46     13.53 o
 -11   5   8      161.84      173.38     17.28 o
 -10   5   8     1076.88     1088.56     48.36 o
  -9   5   8      360.92      385.79     38.09 o
  -8   5   8      778.23      741.82     19.80 o
  -7   5   8      851.31      872.94     21.39 o
  -6   5   8     2791.31     2940.31     62.50 o
  -5   5   8      891.92      838.79     20.51 o
  -4   5   8       60.11       75.78      4.78 o
  -3   5   8      666.27      584.30     12.91 o
  -2   5   8      213.06      254.57     11.94 o
  -1   5   8      108.72      131.67      8.15 o
   0   5   8       51.68       31.81      3.84 o
   1   5   8      255.07      277.91      7.80 o
   2   5   8      266.86      300.79     11.30 o
   3   5   8      283.20      263.09      8.66 o
   4   5   8       81.20       71.12      4.87 o
   5   5   8      464.23      513.98     14.74 o
   6   5   8     3280.83     3346.06     65.71 o
   7   5   8      876.46      866.55     19.63 o
   8   5   8      322.08      306.58     15.41 o
   9   5   8      781.61      783.66     23.21 o
  10   5   8      991.21      996.70     29.70 o
  11   5   8      122.05      107.23     10.94 o
  12   5   8       64.47       63.02      8.94 o
  13   5   8       26.61       22.41     11.66 o
  14   5   8       66.43       38.96     11.54 o
  15   5   8       30.19       33.74     11.89 o
  16   5   8       54.91       37.26     12.40 o
  17   5   8       10.26       26.69     12.41 o
  18   5   8       33.60       44.73     15.22 o
  19   5   8        6.77       24.74     15.50 o
  20   5   8       38.49       51.40     16.57 o
 -19   6   8       57.41       80.93     22.78 o
 -18   6   8       65.38       98.23     21.61 o
 -17   6   8        4.59       25.19     20.40 o
 -16   6   8      109.57      116.79     22.35 o
 -15   6   8       44.46       49.98     15.53 o
 -14   6   8      203.67      187.42     19.16 o
 -13   6   8       65.61       73.39     20.95 o
 -12   6   8      479.69      500.23     30.54 o
 -11   6   8      229.48      209.19     20.03 o
 -10   6   8      521.95      564.23     25.77 o
  -9   6   8       23.57       30.95      8.41 o
  -8   6   8       83.98       90.53     10.41 o
  -7   6   8      207.08      213.30      9.05 o
  -6   6   8     1283.74     1228.10     27.21 o
  -5   6   8     1029.93      947.59     21.20 o
  -4   6   8      487.81      430.87     11.09 o
  -3   6   8     1539.98     1743.96     33.86 o
  -2   6   8     6370.83     6522.03    109.81 o
  -1   6   8     1815.07     1997.59     35.70 o
   0   6   8      959.80      999.66     19.43 o
   1   6   8     2847.42     2837.70     49.33 o
   2   6   8     6165.36     6276.09    108.08 o
   3   6   8     2329.11     2278.66     43.23 o
   4   6   8      337.02      393.87     11.69 o
   5   6   8      678.92      679.81     17.76 o
   6   6   8     1121.50     1088.09     24.56 o
   7   6   8      102.88       88.08      7.24 o
   8   6   8      132.69      135.10      9.65 o
   9   6   8       13.79       18.73      6.94 o
  10   6   8      559.08      585.27     22.49 o
  11   6   8      164.29      185.90     12.98 o
  12   6   8      327.21      330.89     19.02 o
  13   6   8      157.13      171.16     13.15 o
  14   6   8      282.18      270.28     17.72 o
  15   6   8       25.63       46.68     12.91 o
  16   6   8      104.62      110.69     18.58 o
  17   6   8       10.54        7.55     13.77 o
  18   6   8      122.52      117.61     18.63 o
  19   6   8       23.49       37.27     17.73 o
 -19   7   8       11.69       36.69     23.68 o
 -18   7   8       54.06       10.79     30.61 o
 -17   7   8       19.10       45.42     20.78 o
 -16   7   8       18.55       13.25     15.40 o
 -15   7   8       40.21       54.26     14.21 o
 -14   7   8        3.42       13.84     13.06 o
 -13   7   8       23.48       22.83     13.27 o
 -12   7   8       10.82       21.25     11.85 o
 -11   7   8       41.31       43.53     11.69 o
 -10   7   8      161.83      164.33     20.57 o
  -9   7   8       70.54       52.39      9.70 o
  -8   7   8       34.03       28.40      7.48 o
  -7   7   8       14.20        9.44      5.84 o
  -6   7   8      149.38      146.84      9.71 o
  -5   7   8      140.43      153.06      7.33 o
  -4   7   8       61.86       83.77      5.52 o
  -3   7   8      176.10      181.00      6.94 o
  -2   7   8      183.23      192.44      6.89 o
  -1   7   8      196.18      238.79      9.32 o
   0   7   8      119.95      154.11      5.99 o
   1   7   8       92.18      106.45      5.14 o
   2   7   8      404.52      419.38     11.14 o
   3   7   8       75.28       79.03      5.38 o
   4   7   8       36.53       38.91      5.27 o
   5   7   8      342.05      336.14     11.36 o
   6   7   8      107.48      112.09      7.08 o
   7   7   8       21.33       22.81      6.83 o
   8   7   8       82.29       66.78      8.77 o
   9   7   8      146.55      150.06     15.68 o
  10   7   8      129.76      109.40     11.76 o
  11   7   8       29.89       32.89      8.49 o
  12   7   8       11.56       20.55      8.84 o
  13   7   8       54.28       55.70     10.75 o
  14   7   8        5.67       13.68     10.07 o
  15   7   8       20.96       36.37     12.81 o
  16   7   8       18.40       13.30     13.50 o
  17   7   8       25.83       28.55     16.24 o
  18   7   8       26.94       34.68     18.67 o
  19   7   8       25.74       24.86     17.89 o
 -18   8   8       19.86       54.40     25.13 o
 -17   8   8       34.74       43.90     17.66 o
 -16   8   8      241.23      190.25     30.84 o
 -15   8   8      108.91       84.57     17.39 o
 -14   8   8      492.98      480.10     34.17 o
 -13   8   8      116.91      106.62     27.49 o
 -12   8   8      431.75      460.79     37.38 o
 -11   8   8       22.73       26.56     11.59 o
 -10   8   8       41.63       44.35     10.52 o
  -9   8   8       85.07       58.99     10.54 o
  -8   8   8       22.82       17.93      7.40 o
  -7   8   8       44.38       42.04      7.59 o
  -6   8   8      136.36      142.61      8.84 o
  -5   8   8      589.77      636.52     18.52 o
  -4   8   8      301.36      282.22      9.40 o
  -3   8   8     2261.10     2125.05     41.05 o
  -2   8   8     4280.80     4273.93     72.64 o
  -1   8   8     1856.31     1740.69     30.93 o
   0   8   8      225.81      219.36      7.56 o
   1   8   8      894.75     1010.48     21.83 o
   2   8   8     5247.82     5007.11     87.76 o
   3   8   8     1310.67     1325.70     29.05 o
   4   8   8      370.00      376.54     12.46 o
   5   8   8      458.11      506.98     18.64 o
   6   8   8      148.40      161.85     10.31 o
   7   8   8       26.78       11.46      6.90 o
   8   8   8       24.11       17.70      8.34 o
   9   8   8      180.65      176.45     14.22 o
  10   8   8       61.56       30.95     10.42 o
  11   8   8       47.44       53.81     10.58 o
  12   8   8      336.95      334.45     21.84 o
  13   8   8      260.58      272.55     19.04 o
  14   8   8      437.62      413.94     22.71 o
  15   8   8      120.88      107.66     14.95 o
  16   8   8      163.46      163.31     28.29 o
  17   8   8       70.17       50.90     18.85 o
  18   8   8        9.06       -0.62     18.42 o
 -18   9   8        0.83       45.82     25.60 o
 -17   9   8       11.97       26.68     19.10 o
 -16   9   8        0.24       17.01     15.25 o
 -15   9   8        3.82        4.48     16.24 o
 -14   9   8      235.31      165.41     22.07 o
 -13   9   8      201.50      137.78     25.06 o
 -12   9   8      223.03      224.32     23.19 o
 -11   9   8      126.87      123.16     19.68 o
 -10   9   8      447.70      447.04     28.48 o
  -9   9   8      183.60      173.55     15.79 o
  -8   9   8     1034.04      989.58     35.82 o
  -7   9   8      853.20      898.11     30.48 o
  -6   9   8     3769.35     3503.78     86.45 o
  -5   9   8     1219.93     1053.65     25.98 o
  -4   9   8       87.10       77.96      7.13 o
  -3   9   8       41.02       32.66      4.94 o
  -2   9   8      110.93      125.92      6.80 o
  -1   9   8       32.47       28.44      4.35 o
   0   9   8       99.41      128.67      6.04 o
   1   9   8       72.78       68.03      5.33 o
   2   9   8       45.58       52.18      5.33 o
   3   9   8       20.57       10.50      5.03 o
   4   9   8       96.26       76.24      7.41 o
   5   9   8     1067.72      951.74     26.79 o
   6   9   8     3811.92     3427.76     86.64 o
   7   9   8     1201.36     1168.18     37.79 o
   8   9   8      467.46      402.68     31.99 o
   9   9   8      369.92      366.64     21.67 o
  10   9   8      366.93      335.09     21.18 o
  11   9   8      172.28      162.39     18.18 o
  12   9   8       91.00       63.46     12.40 o
  13   9   8      463.33      426.21     24.63 o
  14   9   8      182.74      166.68     16.09 o
  15   9   8        6.74        2.90     12.07 o
  16   9   8        0.21        3.90     14.24 o
  17   9   8       14.68       28.02     18.97 o
  18   9   8        0.37       28.08     21.32 o
 -17  10   8       15.42       45.20     18.11 o
 -16  10   8       17.52       19.58     17.75 o
 -15  10   8        8.37       38.04     17.21 o
 -14  10   8       37.41       20.75     16.51 o
 -13  10   8       50.45       19.03     16.31 o
 -12  10   8        4.16       20.82     15.01 o
 -11  10   8       80.04      107.89     15.57 o
 -10  10   8      194.83      201.92     20.23 o
  -9  10   8      123.03      118.57     16.09 o
  -8  10   8      119.62      101.71     11.22 o
  -7  10   8      106.36      113.32     12.86 o
  -6  10   8      209.25      197.18     12.09 o
  -5  10   8      493.57      493.70     23.81 o
  -4  10   8      319.75      337.99     12.74 o
  -3  10   8      182.22      195.24      9.16 o
  -2  10   8       25.86       16.96      5.04 o
  -1  10   8      173.21      189.08      8.13 o
   0  10   8       13.07       18.76      4.71 o
   1  10   8      178.44      199.12      8.69 o
   2  10   8       16.91       23.09      5.74 o
   3  10   8      385.61      403.42     14.64 o
   4  10   8      145.86      160.91     10.10 o
   5  10   8     1151.33     1068.69     37.91 o
   6  10   8       96.10       81.81      9.46 o
   7  10   8       49.05       47.39     10.54 o
   8  10   8       83.40       84.76     13.99 o
   9  10   8      259.28      229.00     18.65 o
  10  10   8      217.63      182.52     19.71 o
  11  10   8       43.64       53.61     12.81 o
  12  10   8        6.99        9.56     10.91 o
  13  10   8       28.23       39.07     11.59 o
  14  10   8       23.71       35.19     12.64 o
  15  10   8        3.68       14.97     13.13 o
  16  10   8       13.92       13.84     16.04 o
  17  10   8       15.92       32.02     19.46 o
 -17  11   8       32.81       47.45     19.96 o
 -16  11   8       18.44       25.42     19.89 o
 -15  11   8       96.19      100.55     21.24 o
 -14  11   8        5.59       13.19     16.89 o
 -13  11   8       28.07       39.42     20.48 o
 -12  11   8       30.38        4.52     16.29 o
 -11  11   8       18.11        3.15     11.42 o
 -10  11   8      742.00      702.73     32.42 o
  -9  11   8      724.23      726.02     33.05 o
  -8  11   8       15.10       29.80     10.11 o
  -7  11   8      222.75      247.03     14.76 o
  -6  11   8      423.67      463.49     21.26 o
  -5  11   8      282.59      251.86     14.76 o
  -4  11   8      491.72      511.36     21.00 o
  -3  11   8      453.22      478.09     16.54 o
  -2  11   8     2236.97     2121.64     43.60 o
  -1  11   8      202.87      191.45     12.96 o
   0  11   8      284.88      329.00     14.23 o
   1  11   8      492.83      477.85     18.02 o
   2  11   8     1595.45     1626.22     36.97 o
   3  11   8      986.58      933.49     26.09 o
   4  11   8      239.38      218.59     13.52 o
   5  11   8      414.05      407.60     19.36 o
   6  11   8      616.05      605.02     25.71 o
   7  11   8       90.97      103.16     13.09 o
   8  11   8       36.84       31.25     11.75 o
   9  11   8      404.01      346.10     28.09 o
  10  11   8      808.57      759.22     35.37 o
  11  11   8       43.51       40.77     12.81 o
  12  11   8       24.74       21.01     12.16 o
  13  11   8       11.86       16.89     12.19 o
  14  11   8       11.31       21.75     14.00 o
  15  11   8       42.22       37.13     15.49 o
  16  11   8        8.45       38.42     18.54 o
  17  11   8       59.18       36.78     18.91 o
 -16  12   8       16.06       22.67     21.29 o
 -15  12   8       64.07       70.65     22.77 o
 -14  12   8        4.21      -13.94     18.25 o
 -13  12   8       98.54       73.87     21.17 o
 -12  12   8       69.15       50.51     20.05 o
 -11  12   8       99.42       72.28     14.76 o
 -10  12   8        5.23       19.02     12.18 o
  -9  12   8      284.65      305.38     20.89 o
  -8  12   8       58.98       41.59     12.05 o
  -7  12   8       50.44       69.26     10.92 o
  -6  12   8      460.37      450.82     20.41 o
  -5  12   8      419.04      461.90     24.97 o
  -4  12   8      247.01      225.45     13.97 o
  -3  12   8      149.43      152.06     10.30 o
  -2  12   8     1970.47     1802.51     42.11 o
  -1  12   8     2068.71     1890.57     52.95 o
   0  12   8      204.50      196.32     13.36 o
   1  12   8     1316.44     1356.38     38.70 o
   2  12   8     2216.40     1973.90     49.12 o
   3  12   8       78.28       73.41      9.25 o
   4  12   8      493.94      410.94     19.94 o
   5  12   8      214.07      194.47     15.98 o
   6  12   8      543.42      566.88     26.73 o
   7  12   8       71.53       79.75     14.23 o
   8  12   8      138.75      142.32     15.97 o
   9  12   8      258.18      168.57     18.21 o
  10  12   8        2.13       10.84     12.36 o
  11  12   8       81.54       50.67     13.96 o
  12  12   8       82.73       69.55     15.14 o
  13  12   8       40.86       44.34     15.45 o
  14  12   8        7.03       -3.64     15.06 o
  15  12   8      127.62      107.93     19.89 o
  16  12   8       37.63       50.95     18.52 o
 -15  13   8      219.05      233.25     33.52 o
 -14  13   8       54.46       38.46     23.20 o
 -13  13   8       51.11       46.23     21.63 o
 -12  13   8       45.77       47.86     21.00 o
 -11  13   8       55.59       42.60     16.69 o
 -10  13   8      156.03      188.04     19.88 o
  -9  13   8       19.88       33.05     12.52 o
  -8  13   8       13.43       11.38     10.75 o
  -7  13   8       54.38       75.58     12.03 o
  -6  13   8       82.49       68.33     11.54 o
  -5  13   8      178.09      200.40     18.21 o
  -4  13   8      206.73      196.26     14.28 o
  -3  13   8      126.64      133.07     11.23 o
  -2  13   8       35.16       23.47     10.03 o
  -1  13   8       62.68       68.59     11.41 o
   0  13   8      488.39      465.60     22.35 o
   1  13   8       54.65       63.14      9.83 o
   2  13   8       35.10       42.63      8.90 o
   3  13   8      266.64      203.26     15.36 o
   4  13   8      195.94      164.35     14.54 o
   5  13   8      104.32       96.26     13.21 o
   6  13   8       74.58       87.32     13.16 o
   7  13   8       24.91       19.03     11.10 o
   8  13   8       31.68       22.34     12.45 o
   9  13   8       48.37       66.50     16.29 o
  10  13   8      104.09       90.55     16.03 o
  11  13   8       22.70       30.68     13.12 o
  12  13   8       46.57       11.23     15.58 o
  13  13   8       94.70       80.40     21.93 o
  14  13   8      122.65      103.52     20.90 o
  15  13   8      109.74      109.02     21.37 o
 -14  14   8       55.45       78.01     31.44 o
 -13  14   8       13.92       37.56     22.93 o
 -12  14   8        9.88      -14.93     20.70 o
 -11  14   8      156.60      200.83     23.18 o
 -10  14   8       69.19       80.47     16.73 o
  -9  14   8       72.81       59.22     14.90 o
  -8  14   8        2.28       -2.68     11.24 o
  -7  14   8       32.71       57.85     12.99 o
  -6  14   8       11.59       29.58     11.51 o
  -5  14   8      442.24      405.53     21.99 o
  -4  14   8       29.14       37.59     10.82 o
  -3  14   8      220.59      214.86     15.66 o
  -2  14   8      781.93      772.62     32.86 o
  -1  14   8      151.22      171.98     15.34 o
   0  14   8       60.92       63.08     12.04 o
   1  14   8      165.36      179.49     16.08 o
   2  14   8      814.86      829.22     32.69 o
   3  14   8      538.53      524.47     29.72 o
   4  14   8       14.06       22.93     13.38 o
   5  14   8      186.91      175.11     20.78 o
   6  14   8       28.32       27.67     12.05 o
   7  14   8       47.58       52.91     13.00 o
   8  14   8        3.17        2.73     11.68 o
   9  14   8      169.49      207.61     27.33 o
  10  14   8       83.90       71.31     16.70 o
  11  14   8      121.03      146.53     22.31 o
  12  14   8       15.49       28.23     17.32 o
  13  14   8       10.66        7.56     17.21 o
  14  14   8       40.61       38.02     19.64 o
 -13  15   8      104.64       67.50     27.43 o
 -12  15   8        6.14      -44.59     22.36 o
 -11  15   8      162.59      169.07     26.91 o
 -10  15   8       73.67      100.36     17.56 o
  -9  15   8       29.78       47.24     14.70 o
  -8  15   8       75.48      116.90     16.27 o
  -7  15   8       53.70       58.45     14.27 o
  -6  15   8      252.74      279.33     20.19 o
  -5  15   8      149.89      164.15     19.11 o
  -4  15   8      385.99      380.02     34.41 o
  -3  15   8      104.07      120.66     21.72 o
  -2  15   8      101.95      132.66     15.13 o
  -1  15   8      244.14      257.90     18.71 o
   0  15   8      934.16      898.87     37.19 o
   1  15   8      298.54      299.95     27.09 o
   2  15   8       81.50       92.22     13.64 o
   3  15   8      241.14      259.76     20.23 o
   4  15   8      280.54      227.51     23.97 o
   5  15   8      125.15      152.06     17.32 o
   6  15   8      266.92      325.47     30.21 o
   7  15   8      129.00       98.69     14.76 o
   8  15   8       45.81       50.30     14.72 o
   9  15   8       72.22       94.87     30.43 o
  10  15   8       89.41       92.11     21.20 o
  11  15   8      114.82      108.74     22.48 o
  12  15   8       14.09       15.46     19.31 o
  13  15   8       51.46       44.41     20.49 o
 -12  16   8        3.65        0.70     23.90 o
 -11  16   8       83.03       74.01     23.81 o
 -10  16   8      236.98      245.16     34.80 o
  -9  16   8       19.40       18.79     16.93 o
  -8  16   8       73.95       49.71     18.66 o
  -7  16   8      376.57      399.31     26.07 o
  -6  16   8       98.81      134.72     20.42 o
  -5  16   8      104.00       85.38     17.66 o
  -4  16   8      284.10      290.32     27.31 o
  -3  16   8       27.29       74.54     15.84 o
  -2  16   8       16.16       23.96     12.92 o
  -1  16   8       22.45       30.74     13.32 o
   0  16   8       10.81        0.86     12.52 o
   1  16   8       48.68       43.73     13.64 o
   2  16   8       16.60       18.87     13.48 o
   3  16   8       27.64       33.94     16.10 o
   4  16   8      321.47      346.23     34.12 o
   5  16   8       42.75       49.11     16.02 o
   6  16   8       90.55      107.29     20.22 o
   7  16   8      155.79      130.68     22.96 o
   8  16   8      108.84       84.51     17.46 o
   9  16   8       42.16       49.01     18.65 o
  10  16   8      191.77      228.08     24.68 o
  11  16   8      125.67      120.66     26.21 o
  12  16   8        4.40       -1.62     18.87 o
 -10  17   8        8.69       74.22     25.79 o
  -9  17   8      157.94      190.97     28.92 o
  -8  17   8      134.03      103.54     24.98 o
  -7  17   8      123.91      117.84     24.55 o
  -6  17   8      270.14      267.67     37.10 o
  -5  17   8      171.82      152.36     22.53 o
  -4  17   8       59.71       44.88     19.67 o
  -3  17   8       39.21       47.70     16.86 o
  -2  17   8       13.29       11.89     16.38 o
  -1  17   8       93.41       90.23     17.68 o
   0  17   8       31.96       54.41     15.81 o
   1  17   8       50.72       57.91     15.43 o
   2  17   8       29.35       67.02     16.74 o
   3  17   8       35.86       44.81     22.04 o
   4  17   8       41.63       53.49     21.92 o
   5  17   8      338.12      365.27     33.48 o
   6  17   8      252.12      217.36     28.00 o
   7  17   8      291.15      305.00     30.23 o
   8  17   8      111.28      146.29     24.29 o
   9  17   8       64.83       88.88     21.08 o
  10  17   8       10.68       41.34     20.74 o
  -8  18   8        0.94       23.79     27.36 o
  -7  18   8       86.84       74.65     26.99 o
  -6  18   8       41.57       58.85     25.49 o
  -5  18   8       21.32       61.08     25.72 o
  -4  18   8       38.99       57.66     27.98 o
  -3  18   8      185.94      211.01     32.15 o
  -2  18   8      176.62      191.80     26.06 o
  -1  18   8      273.56      294.42     26.27 o
   0  18   8       20.47       22.34     16.71 o
   1  18   8      115.09      116.60     22.78 o
   2  18   8      113.40       85.05     25.38 o
   3  18   8      440.88      427.91     51.05 o
   4  18   8       34.54       68.11     26.78 o
   5  18   8       45.27       78.25     24.90 o
   6  18   8       17.36       34.22     22.00 o
   7  18   8      201.91      172.33     29.35 o
   8  18   8        1.71       -5.12     21.70 o
  -5  19   8        5.30       -7.27     27.91 o
  -4  19   8       12.53       40.22     27.64 o
  -3  19   8       20.57       28.52     25.71 o
  -2  19   8       58.21       42.62     22.33 o
  -1  19   8       92.57      111.84     23.37 o
   0  19   8       33.66       41.95     22.25 o
   1  19   8      224.24      196.07     26.80 o
   2  19   8       33.07       57.40     25.35 o
   3  19   8       50.18      102.29     29.27 o
   4  19   8        6.30       29.57     25.16 o
   5  19   8       11.08       -7.99     24.77 o
 -20   1   9       10.80       41.59     21.11 o
 -19   1   9       14.51       41.95     19.70 o
 -18   1   9        4.15       38.92     20.67 o
 -17   1   9      105.03      142.03     39.21 o
 -16   1   9      349.14      396.79     36.75 o
 -15   1   9      104.39      111.46     21.07 o
 -14   1   9      102.83      115.47     16.27 o
 -13   1   9      254.37      282.13     19.45 o
 -12   1   9      553.79      618.03     29.06 o
 -11   1   9       67.71       62.43     10.36 o
 -10   1   9       22.33       45.42      9.19 o
  -9   1   9       50.11       50.85      9.74 o
  -8   1   9      149.71      151.03      7.47 o
  -7   1   9      205.48      224.36      9.76 o
  -6   1   9       31.22       41.31      5.48 o
  -5   1   9      173.07      202.28      9.42 o
  -4   1   9     3953.81     4273.74     99.86 o
  -3   1   9     1813.86     1862.64     40.23 o
  -2   1   9     1338.54     1369.30     30.67 o
  -1   1   9     1228.63     1133.98     24.95 o
   0   1   9     8749.33     7826.10    152.79 o
   1   1   9     1206.12     1110.63     23.50 o
   2   1   9      697.15      797.59     19.18 o
   3   1   9     1208.85     1327.68     25.75 o
   4   1   9     4804.62     4936.30     83.71 o
   5   1   9       76.86       83.75      4.53 o
   6   1   9       76.00       93.18      5.07 o
   7   1   9       83.39       91.27      4.90 o
   8   1   9      146.21      145.90      5.59 o
   9   1   9       26.02       21.81      3.49 o
  10   1   9       18.69       16.04      3.81 o
  11   1   9       86.13       80.07      5.52 o
  12   1   9      605.57      592.45     22.77 o
  13   1   9      131.14      147.47     12.85 o
  14   1   9       41.80       45.46      9.73 o
  15   1   9      142.83      130.67     14.94 o
  16   1   9      428.81      391.45     25.94 o
  17   1   9       42.83       65.13     12.56 o
  18   1   9        1.70        5.00     11.68 o
  19   1   9        6.29       12.61     12.14 o
  20   1   9       19.36        4.44     15.36 o
 -20   2   9       23.04       51.38     21.41 o
 -19   2   9       14.42       25.85     19.19 o
 -18   2   9       27.65       64.44     50.03 o
 -17   2   9       66.29       81.64     42.81 o
 -16   2   9       91.13      130.91     23.20 o
 -15   2   9       58.28       68.25     19.64 o
 -14   2   9        8.55       29.64     11.69 o
 -13   2   9       70.08       48.85     10.28 o
 -12   2   9      256.63      256.72     26.39 o
 -11   2   9      145.95      117.82     12.76 o
 -10   2   9      480.81      526.26     27.46 o
  -9   2   9      235.23      240.98     12.40 o
  -8   2   9     1994.81     2135.42     51.99 o
  -7   2   9     1422.37     1362.93     34.50 o
  -6   2   9      594.29      665.07     18.79 o
  -5   2   9      516.57      546.17     16.23 o
  -4   2   9     2865.83     2835.92     64.93 o
  -3   2   9      256.55      268.27     10.16 o
  -2   2   9     2844.83     3200.11     60.50 o
  -1   2   9       27.78       48.01      4.55 o
   0   2   9        5.89       30.79      4.01 o
   1   2   9       62.85       73.76      4.30 o
   2   2   9     2855.20     3123.33     56.07 o
   3   2   9      414.70      429.31     10.82 o
   4   2   9     2923.48     3000.49     53.03 o
   5   2   9      783.00      737.78     15.29 o
   6   2   9      321.28      383.02     12.26 o
   7   2   9      665.86      746.67     21.59 o
   8   2   9     2600.33     2573.97     44.38 o
   9   2   9      119.11      108.63      6.36 o
  10   2   9      292.58      307.52     11.25 o
  11   2   9      254.53      268.98     11.93 o
  12   2   9      328.75      321.76     13.69 o
  13   2   9       32.38       32.01      8.62 o
  14   2   9       12.74       12.58      8.64 o
  15   2   9       63.12       77.73     12.78 o
  16   2   9       44.03       52.37     12.34 o
  17   2   9       38.68       45.66     12.77 o
  18   2   9       63.96       45.47     13.20 o
  19   2   9       24.56       28.71     13.58 o
  20   2   9       21.88       20.07     16.34 o
 -20   3   9       74.80       67.63     23.79 o
 -19   3   9       42.80       35.52     21.92 o
 -18   3   9        3.45       20.37     19.38 o
 -17   3   9        3.98       46.07     18.59 o
 -16   3   9        3.38       22.48     15.23 o
 -15   3   9       56.01       63.93     27.06 o
 -14   3   9      191.81      230.90     29.01 o
 -13   3   9       54.84       44.32     11.08 o
 -12   3   9      290.76      320.37     20.81 o
 -11   3   9       79.65       89.80     21.24 o
 -10   3   9       64.28       57.98     10.44 o
  -9   3   9       96.13       86.92      8.88 o
  -8   3   9       21.95       22.50      4.75 o
  -7   3   9       13.19       10.47      3.96 o
  -6   3   9     3510.80     3786.16     82.19 o
  -5   3   9      145.01      164.51     10.64 o
  -4   3   9       86.77      118.58      6.71 o
  -3   3   9       92.75      106.22      5.20 o
  -2   3   9      463.83      432.04     10.82 o
  -1   3   9     1316.98     1261.96     25.30 o
   0   3   9     9825.23    10688.97    196.32 o
   1   3   9      684.11      785.69     15.42 o
   2   3   9      793.56      632.55     13.74 o
   3   3   9      149.74      160.63      6.19 o
   4   3   9       72.33      103.50      5.58 o
   5   3   9      348.47      356.48      9.73 o
   6   3   9     3011.60     3278.72     59.52 o
   7   3   9        5.59       14.51      3.59 o
   8   3   9        9.11       20.11      3.90 o
   9   3   9       85.45       88.56      6.38 o
  10   3   9       26.73       39.74      5.34 o
  11   3   9       78.70       71.83      7.35 o
  12   3   9      373.13      381.37     22.08 o
  13   3   9      101.62      119.86     13.00 o
  14   3   9      133.61      116.79     15.56 o
  15   3   9       51.39       32.30     10.88 o
  16   3   9        7.86       34.43     12.91 o
  17   3   9        2.08        1.83     11.27 o
  18   3   9        4.41       12.09     12.35 o
  19   3   9       19.38       17.96     13.63 o
  20   3   9       48.72       48.59     15.69 o
 -20   4   9       61.51       75.45     24.04 o
 -19   4   9       49.60       29.00     20.18 o
 -18   4   9      141.80      153.91     28.53 o
 -17   4   9       48.83       34.65     18.84 o
 -16   4   9      143.84      133.22     34.79 o
 -15   4   9       16.19       45.25     14.33 o
 -14   4   9       73.55      105.55     14.57 o
 -13   4   9       11.18       29.39     15.54 o
 -12   4   9       50.47       45.05     11.75 o
 -11   4   9      385.99      444.01     31.68 o
 -10   4   9       27.79       26.82     11.00 o
  -9   4   9      509.85      544.00     35.24 o
  -8   4   9     3218.58     3310.00     72.92 o
  -7   4   9      632.83      637.99     16.56 o
  -6   4   9     1103.72     1075.44     25.27 o
  -5   4   9     1574.03     1472.62     33.14 o
  -4   4   9     9887.56    10205.58    197.88 o
  -3   4   9     2552.73     2354.23     42.00 o
  -2   4   9      198.91      163.58      7.60 o
  -1   4   9      383.18      431.88     17.25 o
   0   4   9        7.29        8.67      3.45 o
   1   4   9      801.29      754.53     15.64 o
   2   4   9      483.03      446.54     10.12 o
   3   4   9     1506.90     1570.74     29.94 o
   4   4   9    10999.82    10726.45    187.18 o
   5   4   9      843.53      898.82     19.84 o
   6   4   9      620.07      700.43     15.65 o
   7   4   9      959.65      916.99     20.38 o
   8   4   9     3744.86     3724.76     71.45 o
   9   4   9      370.51      380.48     14.29 o
  10   4   9       63.51       61.85      8.04 o
  11   4   9      222.91      193.42     12.04 o
  12   4   9       41.33       34.06      7.62 o
  13   4   9       21.94       21.28      8.20 o
  14   4   9       83.48       70.04     12.24 o
  15   4   9       13.62        5.26     10.90 o
  16   4   9      168.30      168.42     19.51 o
  17   4   9       25.75       39.42     12.44 o
  18   4   9       71.94       48.57     15.67 o
  19   4   9      120.28      104.45     18.18 o
  20   4   9       47.30       52.28     15.76 o
 -19   5   9       25.26       39.11     22.13 o
 -18   5   9      115.76      134.95     26.01 o
 -17   5   9       68.10      101.04     23.22 o
 -16   5   9        6.08       18.83     16.93 o
 -15   5   9       49.72       78.50     14.39 o
 -14   5   9       12.03       14.76     11.78 o
 -13   5   9      141.88      155.19     17.66 o
 -12   5   9      638.91      564.80     51.92 o
 -11   5   9      127.22      113.89     29.19 o
 -10   5   9     1041.25      995.82     38.33 o
  -9   5   9      178.88      146.17     20.50 o
  -8   5   9       70.61       51.62      7.86 o
  -7   5   9        7.16       13.88      4.24 o
  -6   5   9      519.17      566.38     15.86 o
  -5   5   9       45.07       47.42      4.46 o
  -4   5   9       11.31       13.49      3.58 o
  -3   5   9      559.58      508.15     11.85 o
  -2   5   9     1896.88     1942.98     37.20 o
  -1   5   9     1160.26     1070.61     21.97 o
   0   5   9     8954.79     8389.28    147.38 o
   1   5   9      768.23      751.13     15.89 o
   2   5   9     2324.95     2272.40     41.81 o
   3   5   9      258.14      257.16     10.73 o
   4   5   9       25.09       21.24      3.99 o
   5   5   9       83.38       83.41      5.62 o
   6   5   9      448.33      465.14     12.92 o
   7   5   9        6.99        5.71      3.82 o
   8   5   9       69.42       46.82      6.24 o
   9   5   9      432.47      442.67     17.37 o
  10   5   9      715.87      734.80     24.38 o
  11   5   9      224.43      214.80     18.60 o
  12   5   9      801.30      741.30     38.76 o
  13   5   9       58.22       48.84     10.41 o
  14   5   9       27.96       34.52     11.87 o
  15   5   9       75.25       78.07     14.04 o
  16   5   9       13.77       33.02     12.60 o
  17   5   9       63.29       67.51     16.76 o
  18   5   9       60.53       37.94     16.15 o
  19   5   9       16.29       16.83     15.82 o
 -19   6   9       25.01       28.75     21.69 o
 -18   6   9       13.51        6.98     19.68 o
 -17   6   9        7.64       24.82     22.86 o
 -16   6   9       42.70       57.87     16.99 o
 -15   6   9       69.85       70.95     15.20 o
 -14   6   9      672.40      699.76     38.81 o
 -13   6   9       24.68       16.79     12.05 o
 -12   6   9       13.71       14.30     12.23 o
 -11   6   9       18.55       27.20     11.82 o
 -10   6   9        7.41       12.94      9.63 o
  -9   6   9      209.55      233.62     15.20 o
  -8   6   9      235.32      328.07     15.97 o
  -7   6   9      254.16      271.73     11.60 o
  -6   6   9      255.47      248.28     12.08 o
  -5   6   9      187.63      199.19     10.12 o
  -4   6   9      541.15      594.76     16.02 o
  -3   6   9      251.29      286.32      8.68 o
  -2   6   9       47.14       31.22      4.16 o
  -1   6   9      226.09      225.67      8.40 o
   0   6   9        0.11       19.81      3.51 o
   1   6   9      146.17      118.70      5.54 o
   2   6   9       34.28       18.95      3.53 o
   3   6   9      274.40      302.27     10.02 o
   4   6   9      421.08      446.54     12.51 o
   5   6   9      246.12      266.38     10.04 o
   6   6   9      427.73      396.20     12.45 o
   7   6   9      135.86      120.75      8.27 o
   8   6   9      367.01      447.74     18.02 o
   9   6   9       90.37       73.45     11.67 o
  10   6   9        3.10        2.20      7.15 o
  11   6   9       11.17       21.01      8.23 o
  12   6   9       12.58       15.70      8.28 o
  13   6   9       31.83       30.28      9.00 o
  14   6   9      578.85      567.17     26.50 o
  15   6   9      169.59      161.59     17.26 o
  16   6   9       57.92       48.13     13.40 o
  17   6   9       18.59       10.28     13.98 o
  18   6   9       28.06       25.26     16.63 o
  19   6   9       25.03       39.80     16.90 o
 -19   7   9        3.72       31.63     23.82 o
 -18   7   9      352.47      290.90     43.66 o
 -17   7   9      118.85       96.64     24.58 o
 -16   7   9       32.47       34.51     14.26 o
 -15   7   9       97.69      102.99     20.40 o
 -14   7   9       11.71       16.26     12.63 o
 -13   7   9      118.33      124.76     24.47 o
 -12   7   9      236.19      218.50     32.41 o
 -11   7   9       88.44       94.28     21.73 o
 -10   7   9       78.98       94.42     12.92 o
  -9   7   9      405.88      328.38     19.78 o
  -8   7   9     1080.73      956.51     37.44 o
  -7   7   9      213.93      172.34     14.11 o
  -6   7   9      898.16      827.68     20.96 o
  -5   7   9      442.25      439.35     13.30 o
  -4   7   9     1617.42     1711.91     32.30 o
  -3   7   9      648.99      655.56     14.87 o
  -2   7   9     1120.88     1075.40     20.36 o
  -1   7   9      285.98      299.49      8.99 o
   0   7   9     3005.21     2885.86     48.04 o
   1   7   9      379.62      375.23      9.85 o
   2   7   9      623.48      656.43     17.61 o
   3   7   9      570.42      609.60     15.22 o
   4   7   9     1906.45     1922.91     38.83 o
   5   7   9      188.93      179.95      8.47 o
   6   7   9      812.97      782.20     22.33 o
   7   7   9      510.73      532.58     27.94 o
   8   7   9      916.64      814.87     27.67 o
   9   7   9      171.40      114.64     10.43 o
  10   7   9      134.81      158.14     13.11 o
  11   7   9      107.04       69.18     10.87 o
  12   7   9      418.34      363.62     31.08 o
  13   7   9       48.49       47.70     10.40 o
  14   7   9        9.23       17.92      9.68 o
  15   7   9       39.98       28.76     11.39 o
  16   7   9       71.37       65.72     14.62 o
  17   7   9      131.63       79.50     20.58 o
  18   7   9      317.19      296.00     30.40 o
  19   7   9        1.63       -6.29     18.46 o
 -18   8   9      254.89      184.89     33.73 o
 -17   8   9       23.85       40.46     19.23 o
 -16   8   9       12.83       16.91     15.08 o
 -15   8   9        2.54        9.09     14.20 o
 -14   8   9        8.54       21.49     14.57 o
 -13   8   9       59.96       63.53     16.00 o
 -12   8   9       44.99       32.01     13.05 o
 -11   8   9      106.28      127.73     24.81 o
 -10   8   9        2.68       11.32      9.86 o
  -9   8   9      306.92      294.78     25.06 o
  -8   8   9      274.16      251.04     17.32 o
  -7   8   9      263.74      245.13     14.17 o
  -6   8   9       27.76       24.45      6.84 o
  -5   8   9       67.12       56.52      6.28 o
  -4   8   9      992.30      820.01     19.02 o
  -3   8   9      306.35      296.54     13.99 o
  -2   8   9      166.25      152.98      6.57 o
  -1   8   9      221.51      238.19      8.41 o
   0   8   9        8.36       12.17      3.79 o
   1   8   9       97.96       99.89      5.43 o
   2   8   9       96.27       77.61      5.71 o
   3   8   9      589.85      532.42     14.76 o
   4   8   9     1096.91      922.11     24.27 o
   5   8   9      113.51       84.76      7.60 o
   6   8   9       67.11       58.97      8.24 o
   7   8   9      151.60      120.09     10.86 o
   8   8   9      479.90      479.45     21.58 o
   9   8   9      279.38      252.18     16.74 o
  10   8   9        1.18        8.12      9.31 o
  11   8   9       53.56       40.61     12.08 o
  12   8   9      104.73       88.77     13.04 o
  13   8   9      146.25      139.26     14.57 o
  14   8   9        6.12       14.31     10.49 o
  15   8   9        5.29       30.85     12.35 o
  16   8   9       27.76       30.76     17.09 o
  17   8   9       43.13       45.25     18.87 o
  18   8   9      244.29      168.73     25.91 o
 -18   9   9       27.84        6.87     27.23 o
 -17   9   9       16.35      -20.21     18.84 o
 -16   9   9       65.57       45.03     16.48 o
 -15   9   9       13.11       17.49     15.56 o
 -14   9   9       18.49       28.82     15.78 o
 -13   9   9      211.28      210.09     23.99 o
 -12   9   9      194.08      162.45     28.32 o
 -11   9   9      112.87      100.27     18.48 o
 -10   9   9        3.53        4.57     10.15 o
  -9   9   9       59.38       50.00     12.85 o
  -8   9   9       11.82       19.78      9.93 o
  -7   9   9       16.08       28.67      8.51 o
  -6   9   9      590.59      557.21     21.27 o
  -5   9   9       18.87       23.07      6.43 o
  -4   9   9       39.45       53.91      6.37 o
  -3   9   9        2.68        5.49      4.74 o
  -2   9   9       17.61       16.11      4.87 o
  -1   9   9      226.28      223.08      8.33 o
   0   9   9      422.83      471.46     12.17 o
   1   9   9      151.96      157.03      7.31 o
   2   9   9       37.22       43.05      5.78 o
   3   9   9        1.10        7.01      5.26 o
   4   9   9       67.99       97.05      8.34 o
   5   9   9        9.81       11.43      6.61 o
   6   9   9      395.98      368.30     20.22 o
   7   9   9       11.87       10.90      8.15 o
   8   9   9       20.83       23.46      9.42 o
   9   9   9      144.66      138.52     14.89 o
  10   9   9        2.55        1.12      9.85 o
  11   9   9      163.35      134.89     15.76 o
  12   9   9      192.75      154.76     15.61 o
  13   9   9       88.43       89.38     13.47 o
  14   9   9       29.50       35.13     12.05 o
  15   9   9       16.56       11.83     13.19 o
  16   9   9       33.50       30.48     16.11 o
  17   9   9       12.88       22.28     20.54 o
  18   9   9       43.14       42.36     21.11 o
 -17  10   9        5.66       11.89     18.80 o
 -16  10   9       17.79       16.13     17.09 o
 -15  10   9        6.49       25.39     16.26 o
 -14  10   9       13.83       28.91     16.87 o
 -13  10   9      179.01      160.96     22.80 o
 -12  10   9       99.22       71.64     23.35 o
 -11  10   9      101.61      104.32     23.59 o
 -10  10   9       24.84       25.56     12.05 o
  -9  10   9      330.63      323.24     22.37 o
  -8  10   9     1283.03     1157.75     45.73 o
  -7  10   9      711.99      620.27     23.78 o
  -6  10   9      223.99      187.89     12.14 o
  -5  10   9      973.33      850.16     27.18 o
  -4  10   9     1005.17      883.94     24.38 o
  -3  10   9      131.98      117.73      7.91 o
  -2  10   9      272.10      219.03      9.82 o
  -1  10   9       24.16       26.37      5.45 o
   0  10   9       17.18       13.36      5.43 o
   1  10   9       46.31       34.95      6.45 o
   2  10   9      323.25      245.45     11.08 o
   3  10   9      135.98      118.69      9.51 o
   4  10   9     1192.74     1053.92     29.26 o
   5  10   9      397.28      340.69     19.77 o
   6  10   9      378.34      365.14     17.06 o
   7  10   9      460.63      398.95     21.38 o
   8  10   9     1601.64     1337.43     48.74 o
   9  10   9      136.77      115.53     14.09 o
  10  10   9       57.21       71.41     13.15 o
  11  10   9       80.92       61.13     13.07 o
  12  10   9      176.58      135.06     17.39 o
  13  10   9       90.04       45.26     12.54 o
  14  10   9       12.99       31.80     13.59 o
  15  10   9        4.90       23.21     14.23 o
  16  10   9       20.81       33.45     17.12 o
  17  10   9        2.42       31.29     20.52 o
 -17  11   9       22.58       -4.22     24.35 o
 -16  11   9       10.35       24.29     19.83 o
 -15  11   9       57.69       52.69     21.03 o
 -14  11   9       51.63       66.25     19.68 o
 -13  11   9        9.83       10.50     17.35 o
 -12  11   9        2.36      -21.01     14.39 o
 -11  11   9       91.76       96.21     19.95 o
 -10  11   9       28.83       51.90     13.86 o
  -9  11   9       70.34       56.25     13.95 o
  -8  11   9       60.50       43.65     13.69 o
  -7  11   9       24.09       20.41      9.20 o
  -6  11   9       34.54       26.68      9.21 o
  -5  11   9        7.72       13.73      7.86 o
  -4  11   9      219.11      218.55     16.26 o
  -3  11   9       13.77       29.48      6.82 o
  -2  11   9        7.26       14.60      6.30 o
  -1  11   9      123.96      112.53      9.04 o
   0  11   9       94.42       60.91      8.80 o
   1  11   9      258.60      252.19     13.14 o
   2  11   9        6.77       16.83      6.45 o
   3  11   9        6.75       16.22      7.06 o
   4  11   9      150.89      119.27     11.32 o
   5  11   9        3.43        4.11      8.30 o
   6  11   9       19.31        7.13      9.07 o
   7  11   9       10.56        7.11      9.75 o
   8  11   9       35.14       19.46     10.96 o
   9  11   9       87.89       63.97     18.94 o
  10  11   9       45.34       37.78     13.71 o
  11  11   9       84.33       84.36     15.11 o
  12  11   9        3.08       16.51     12.18 o
  13  11   9       17.13       14.92     12.39 o
  14  11   9       32.55       66.95     17.32 o
  15  11   9       63.77       43.16     17.29 o
  16  11   9       24.15       29.62     16.14 o
 -16  12   9        5.44       -6.60     20.09 o
 -15  12   9       20.85       45.61     21.76 o
 -14  12   9       46.55       24.02     27.47 o
 -13  12   9       42.81       56.00     34.52 o
 -12  12   9      138.71      113.08     22.79 o
 -11  12   9      148.09      167.67     24.70 o
 -10  12   9       23.63       42.01     23.55 o
  -9  12   9      381.62      332.56     23.48 o
  -8  12   9     1125.69     1019.76     38.93 o
  -7  12   9       53.19       51.35     11.56 o
  -6  12   9        9.89        5.96      9.16 o
  -5  12   9      151.00      109.68     12.56 o
  -4  12   9     1128.84      987.61     31.41 o
  -3  12   9      165.95      125.30     11.23 o
  -2  12   9      222.41      171.68     13.22 o
  -1  12   9      465.69      436.66     21.75 o
   0  12   9       29.46       28.56      8.88 o
   1  12   9      487.08      505.60     20.58 o
   2  12   9      213.33      138.60     12.17 o
   3  12   9       87.50       72.09      9.99 o
   4  12   9     1030.00      900.83     31.81 o
   5  12   9      108.78       92.60     14.26 o
   6  12   9        9.66       24.73     10.28 o
   7  12   9       69.20       55.02     12.11 o
   8  12   9     1139.17      979.45     39.21 o
   9  12   9      200.92      171.84     19.17 o
  10  12   9       50.15       40.73     16.24 o
  11  12   9      187.11      173.20     27.81 o
  12  12   9      130.81       89.91     16.39 o
  13  12   9       37.08       35.55     18.17 o
  14  12   9       20.03       48.94     17.34 o
  15  12   9       15.57       31.84     17.28 o
  16  12   9        4.08       -3.67     16.87 o
 -15  13   9       72.85       89.90     27.23 o
 -14  13   9       10.51       19.67     21.87 o
 -13  13   9       15.35       48.00     22.57 o
 -12  13   9      299.02      331.87     36.60 o
 -11  13   9       60.92       18.05     19.59 o
 -10  13   9        3.31       20.64     15.53 o
  -9  13   9        7.77       31.93     13.91 o
  -8  13   9       28.24       22.76     12.74 o
  -7  13   9      107.51       98.14     14.00 o
  -6  13   9      266.58      303.71     18.67 o
  -5  13   9      167.65      150.89     14.12 o
  -4  13   9      870.50      752.44     48.81 o
  -3  13   9      591.49      552.62     23.53 o
  -2  13   9       75.24       58.66     11.26 o
  -1  13   9      137.24      110.19     15.74 o
   0  13   9     2138.32     1930.63     59.54 o
   1  13   9      226.08      187.54     14.30 o
   2  13   9      145.31      180.33     13.63 o
   3  13   9      316.73      290.46     23.85 o
   4  13   9      864.73      783.27     32.50 o
   5  13   9      342.95      292.63     19.41 o
   6  13   9      157.32      163.78     15.77 o
   7  13   9      247.11      259.54     19.28 o
   8  13   9       14.26       16.38     12.26 o
   9  13   9       13.38       18.86     13.44 o
  10  13   9        2.69        9.40     13.08 o
  11  13   9       25.97       25.18     13.68 o
  12  13   9      259.28      266.62     26.20 o
  13  13   9       10.20       19.24     16.93 o
  14  13   9       20.16       17.04     16.77 o
  15  13   9       32.20        9.04     18.54 o
 -14  14   9       32.80       19.40     23.47 o
 -13  14   9        1.61       -4.80     22.62 o
 -12  14   9       68.62       89.39     32.53 o
 -11  14   9        7.08        9.86     21.14 o
 -10  14   9       43.09       24.23     16.05 o
  -9  14   9        8.09       17.90     14.10 o
  -8  14   9       17.57       43.32     14.61 o
  -7  14   9        8.62       32.95     13.16 o
  -6  14   9       67.21       56.10     14.33 o
  -5  14   9      129.42      100.48     14.25 o
  -4  14   9      207.72      255.70     18.49 o
  -3  14   9      408.15      490.10     25.34 o
  -2  14   9      310.37      413.28     22.35 o
  -1  14   9       44.46       51.10     11.86 o
   0  14   9      115.31      128.16     14.16 o
   1  14   9      108.78       78.37     12.39 o
   2  14   9      291.29      370.78     21.69 o
   3  14   9      273.17      332.42     19.71 o
   4  14   9      124.71      104.74     14.44 o
   5  14   9      244.82      204.22     17.01 o
   6  14   9       96.88       92.73     14.46 o
   7  14   9       13.87       22.47     13.02 o
   8  14   9        8.61       20.86     13.74 o
   9  14   9       10.68        8.96     13.03 o
  10  14   9       40.13       39.94     16.09 o
  11  14   9       15.96       16.58     17.01 o
  12  14   9       59.99       31.61     18.88 o
  13  14   9        1.97       44.19     19.41 o
  14  14   9       27.12        5.98     18.61 o
 -13  15   9       35.69       46.29     26.33 o
 -12  15   9       21.62       32.25     25.66 o
 -11  15   9       14.67       29.19     24.28 o
 -10  15   9       94.41      100.70     19.19 o
  -9  15   9       32.76       46.42     15.94 o
  -8  15   9       55.23       50.43     15.95 o
  -7  15   9      217.29      219.89     21.44 o
  -6  15   9      905.80      871.86     39.02 o
  -5  15   9       52.01       45.41     14.97 o
  -4  15   9      619.24      643.06     48.95 o
  -3  15   9      715.18      700.86     36.33 o
  -2  15   9       17.44       33.55     12.64 o
  -1  15   9      222.71      221.00     17.49 o
   0  15   9     1773.19     1666.66     54.42 o
   1  15   9      467.00      421.93     24.27 o
   2  15   9        9.21       21.64     11.85 o
   3  15   9      366.94      343.04     23.09 o
   4  15   9      808.97      818.15     39.64 o
   5  15   9       93.03       89.09     15.02 o
   6  15   9      938.89      931.17     36.06 o
   7  15   9       92.73       82.01     14.10 o
   8  15   9       22.62       23.02     14.50 o
   9  15   9       19.13       28.65     16.49 o
  10  15   9       92.66      123.32     22.73 o
  11  15   9       28.96       38.78     19.76 o
  12  15   9       30.79       49.11     20.80 o
  13  15   9       30.22       37.97     19.78 o
 -11  16   9        3.60       -6.88     24.04 o
 -10  16   9      210.36      145.75     23.15 o
  -9  16   9      118.47      135.11     37.18 o
  -8  16   9       32.16        2.90     19.38 o
  -7  16   9      130.59      108.08     21.44 o
  -6  16   9      112.79      103.08     19.66 o
  -5  16   9       62.36       97.70     19.97 o
  -4  16   9      111.74      138.28     18.98 o
  -3  16   9        4.80       35.41     14.70 o
  -2  16   9       78.48       70.19     14.62 o
  -1  16   9       72.03       94.39     15.60 o
   0  16   9       21.01       20.28     13.18 o
   1  16   9       82.52       83.32     15.16 o
   2  16   9       47.95       20.41     13.99 o
   3  16   9        3.37       38.67     15.19 o
   4  16   9      186.53      172.43     21.18 o
   5  16   9      132.41      152.35     21.21 o
   6  16   9      162.51      167.93     23.77 o
   7  16   9      120.27       60.08     19.16 o
   8  16   9       38.69       37.60     16.14 o
   9  16   9      107.21      111.92     22.14 o
  10  16   9      322.65      312.79     37.17 o
  11  16   9        8.44        9.26     20.03 o
 -10  17   9      364.61      310.13     35.45 o
  -9  17   9        0.36       14.10     23.92 o
  -8  17   9        6.60       -0.71     24.51 o
  -7  17   9      176.42      205.37     30.18 o
  -6  17   9        4.48       18.89     21.39 o
  -5  17   9      108.89      137.69     25.83 o
  -4  17   9        8.36       37.22     20.05 o
  -3  17   9       47.85       52.14     17.42 o
  -2  17   9       38.86       16.64     17.65 o
  -1  17   9       43.11       36.35     15.41 o
   0  17   9      129.54      111.50     17.44 o
   1  17   9       45.12       37.60     15.13 o
   2  17   9       24.96       57.37     17.66 o
   3  17   9       40.80       32.76     23.08 o
   4  17   9        3.49        4.40     20.74 o
   5  17   9       88.82      125.31     24.20 o
   6  17   9        7.63       19.95     20.23 o
   7  17   9      103.42      108.82     29.92 o
   8  17   9        8.60       49.19     21.21 o
   9  17   9        0.74       27.15     19.59 o
  10  17   9      342.87      331.99     31.67 o
  -8  18   9       15.01       39.85     28.13 o
  -7  18   9       39.13       79.56     28.77 o
  -6  18   9       62.06       46.45     27.37 o
  -5  18   9       69.19       61.28     26.66 o
  -4  18   9      137.77      162.46     31.68 o
  -3  18   9       21.22       51.23     25.00 o
  -2  18   9      115.56      133.10     24.08 o
  -1  18   9      101.89      128.41     20.90 o
   0  18   9        0.75       15.56     17.50 o
   1  18   9      104.03       90.33     21.64 o
   2  18   9      114.17      111.14     26.44 o
   3  18   9       25.63       37.61     25.25 o
   4  18   9       78.55       78.11     27.91 o
   5  18   9       73.21       49.67     25.19 o
   6  18   9       33.33        9.61     20.96 o
   7  18   9       69.98       51.26     23.60 o
   8  18   9       14.59       51.41     24.82 o
  -5  19   9       26.37       47.13     30.65 o
  -4  19   9       33.38       57.40     27.81 o
  -3  19   9        1.00        3.78     24.49 o
  -2  19   9       32.25       53.52     23.03 o
  -1  19   9      214.98      241.61     28.45 o
   0  19   9      324.63      361.75     32.59 o
   1  19   9      137.74      175.62     26.49 o
   2  19   9       59.97       84.59     28.09 o
   3  19   9        2.37       21.98     24.33 o
   4  19   9       47.80       54.10     28.27 o
   5  19   9       38.92       60.10     26.68 o
 -20   0  10       23.03       39.04     31.17 o
 -19   0  10       87.24       38.71     30.18 o
 -18   0  10       50.36        0.33     25.26 o
 -17   0  10       12.77       -5.25     24.28 o
 -16   0  10       89.97       87.27     30.18 o
 -15   0  10      272.46      389.76     51.84 o
 -14   0  10        8.60        2.95     12.99 o
 -13   0  10       40.61       36.61     23.85 o
 -12   0  10       91.28      114.02     19.37 o
 -11   0  10      485.81      575.39     40.03 o
 -10   0  10      615.29      622.19     67.70 o
  -9   0  10        5.74       22.30      9.68 o
  -8   0  10       76.62      117.17     10.85 o
  -7   0  10      686.22      625.86     25.90 o
  -6   0  10     5598.02     5876.92    192.24 o
  -5   0  10      392.48      426.67     19.97 o
  -4   0  10      643.53      714.15     33.78 o
  -3   0  10     3887.31     3970.95    107.70 o
  -2   0  10   109988.20   118323.38   3088.46 o
  -1   0  10    10519.71    10713.14    305.47 o
   0   0  10      711.41      739.88     22.14 o
   1   0  10    10850.70    10625.56    245.73 o
   2   0  10   107318.20   113082.92   2590.46 o
   3   0  10     3054.45     3166.06     79.11 o
   4   0  10     1215.16     1143.60     29.94 o
   5   0  10      160.13      160.55      8.68 o
   6   0  10     6188.26     6486.55    150.94 o
   7   0  10      409.22      390.34     14.31 o
   8   0  10       76.92       95.06      7.15 o
   9   0  10        9.68        4.91      5.19 o
  10   0  10      666.23      611.01     21.21 o
  11   0  10      290.37      268.11     21.80 o
  12   0  10       37.49       18.07      9.68 o
  13   0  10       21.29       22.08     12.86 o
  14   0  10       16.99        9.44     13.14 o
  15   0  10      214.53      230.44     24.75 o
  16   0  10      109.32      112.29     18.51 o
  17   0  10        6.50       -1.13     17.67 o
  18   0  10       67.07       76.83     20.30 o
  19   0  10       63.02       80.73     21.09 o
  20   0  10       18.79       28.09     20.83 o
 -20   1  10       96.19      132.25     27.45 o
 -19   1  10       15.57       41.01     21.57 o
 -18   1  10       25.13       47.08     21.57 o
 -17   1  10        3.32       23.84     20.67 o
 -16   1  10       29.84       28.61     17.15 o
 -15   1  10       26.48       70.02     19.37 o
 -14   1  10       63.91       81.03     12.01 o
 -13   1  10       14.46        5.71      9.78 o
 -12   1  10       11.32        3.96      9.28 o
 -11   1  10      165.33      153.31     14.02 o
 -10   1  10     1842.42     1890.81     69.60 o
  -9   1  10       40.65       41.97      7.58 o
  -8   1  10      440.72      513.40     16.46 o
  -7   1  10     1101.48     1085.62     28.43 o
  -6   1  10      695.21      685.53     19.73 o
  -5   1  10      414.58      416.85     19.67 o
  -4   1  10      196.07      201.03      8.76 o
  -3   1  10      693.09      706.49     17.26 o
  -2   1  10    19304.68    20277.38    380.77 o
  -1   1  10      770.33      785.37     19.71 o
   0   1  10     1996.44     2009.90     41.46 o
   1   1  10      507.88      553.63     14.08 o
   2   1  10    19653.61    20187.09    351.40 o
   3   1  10      694.82      695.17     14.64 o
   4   1  10       80.00       81.78      4.79 o
   5   1  10      371.39      374.92      9.20 o
   6   1  10      890.64      843.40     16.85 o
   7   1  10      457.25      476.63     23.56 o
   8   1  10      644.09      647.95     14.06 o
   9   1  10       70.90       75.18      5.13 o
  10   1  10     1790.42     1845.73     38.37 o
  11   1  10       88.01       79.01      7.20 o
  12   1  10        6.11       30.42      7.75 o
  13   1  10       30.55       30.94      9.61 o
  14   1  10       40.06       36.10      9.75 o
  15   1  10       36.49       41.75     13.08 o
  16   1  10       26.62       16.50     10.78 o
  17   1  10        7.94       14.89     12.51 o
  18   1  10       15.02       37.03     13.04 o
  19   1  10       31.83       28.44     20.27 o
  20   1  10      105.94      102.69     16.15 o
 -20   2  10       13.00       11.95     20.99 o
 -19   2  10        0.77       -0.33     20.22 o
 -18   2  10        2.48        7.92     18.55 o
 -17   2  10       55.43       36.07     27.72 o
 -16   2  10       31.24       45.81     17.18 o
 -15   2  10       34.36       44.38     13.88 o
 -14   2  10      180.97      181.98     15.26 o
 -13   2  10       17.50        8.93     10.38 o
 -12   2  10        8.19       10.54     11.02 o
 -11   2  10       25.94       29.66     12.06 o
 -10   2  10       31.11       15.44      9.09 o
  -9   2  10       10.50       17.17      8.03 o
  -8   2  10      726.85      826.20     22.88 o
  -7   2  10       78.77       88.38      6.46 o
  -6   2  10      953.03     1040.99     27.58 o
  -5   2  10     1401.79     1375.73     34.98 o
  -4   2  10     1522.19     1823.16     45.14 o
  -3   2  10     1191.62     1241.40     24.47 o
  -2   2  10    11421.92    12525.10    223.88 o
  -1   2  10      569.88      578.20     12.77 o
   0   2  10       45.38       48.08      4.03 o
   1   2  10      259.29      277.83      8.28 o
   2   2  10    12619.59    13179.40    224.01 o
   3   2  10      677.35      742.45     16.63 o
   4   2  10     1895.45     2153.87     38.84 o
   5   2  10      724.22      788.61     17.07 o
   6   2  10     1051.17     1115.93     23.12 o
   7   2  10       97.46      102.33      6.13 o
   8   2  10      739.82      825.85     17.71 o
   9   2  10        9.00       23.26      4.58 o
  10   2  10       47.38       53.37      6.35 o
  11   2  10       63.20       62.69      7.31 o
  12   2  10        7.98       18.73      6.66 o
  13   2  10       19.58       15.78      8.20 o
  14   2  10      204.54      226.74     15.55 o
  15   2  10       22.83       11.80     10.11 o
  16   2  10       18.74       27.93     11.87 o
  17   2  10       32.26       41.49     13.59 o
  18   2  10        2.43        9.75     12.09 o
  19   2  10        1.56       19.65     13.50 o
  20   2  10       22.21       39.47     14.29 o
 -20   3  10      135.02      168.82     30.27 o
 -19   3  10       84.75       51.57     39.53 o
 -18   3  10        5.88       -1.39     19.22 o
 -17   3  10        1.02        2.71     17.41 o
 -16   3  10        6.46      -13.59     15.25 o
 -15   3  10        3.69        3.78     13.64 o
 -14   3  10      230.15      197.30     18.46 o
 -13   3  10       73.51       69.03     12.81 o
 -12   3  10      429.17      495.25     50.38 o
 -11   3  10      754.78      757.75     36.90 o
 -10   3  10      190.66      134.39     21.61 o
  -9   3  10      256.00      296.72     18.54 o
  -8   3  10      219.64      236.58     11.46 o
  -7   3  10     1587.93     1531.11     36.95 o
  -6   3  10     9507.96     9844.74    217.13 o
  -5   3  10      889.60      839.54     21.29 o
  -4   3  10      140.03      111.51      6.05 o
  -3   3  10      797.63      727.93     16.01 o
  -2   3  10      652.83      708.59     14.53 o
  -1   3  10      178.31      222.73      8.08 o
   0   3  10     3480.21     3811.42     70.35 o
   1   3  10      185.54      211.50      7.60 o
   2   3  10      661.53      695.57     14.12 o
   3   3  10      442.89      424.91     13.94 o
   4   3  10      297.68      261.97      7.93 o
   5   3  10      585.87      594.59     13.77 o
   6   3  10    10021.57    10265.50    175.74 o
   7   3  10      725.33      748.12     43.78 o
   8   3  10      434.48      511.27     13.99 o
   9   3  10      104.30      100.90      7.27 o
  10   3  10      349.68      344.54     14.66 o
  11   3  10      307.05      258.24     16.46 o
  12   3  10      524.99      525.86     19.72 o
  13   3  10       34.15       30.37      9.96 o
  14   3  10      258.12      249.08     21.57 o
  15   3  10        8.90       11.60     11.10 o
  16   3  10        4.80       13.38     11.29 o
  17   3  10        2.42        6.34     12.05 o
  18   3  10        5.20       17.28     13.16 o
  19   3  10      111.42      125.06     19.02 o
  20   3  10      148.56      137.90     20.70 o
 -19   4  10      204.31      173.99     30.03 o
 -18   4  10      104.49      119.01     26.65 o
 -17   4  10       24.90       14.00     17.95 o
 -16   4  10      402.78      384.32     36.15 o
 -15   4  10      183.21      196.64     19.18 o
 -14   4  10       68.49       98.12     15.66 o
 -13   4  10        9.24        6.83     10.76 o
 -12   4  10      254.70      282.51     27.20 o
 -11   4  10      387.53      429.88     37.05 o
 -10   4  10      624.54      729.17     46.24 o
  -9   4  10      106.96      131.55     15.45 o
  -8   4  10      321.51      391.90     17.81 o
  -7   4  10        8.50       18.53      4.15 o
  -6   4  10       82.93       83.74      5.94 o
  -5   4  10        3.12        8.08      3.76 o
  -4   4  10      125.43      143.09      7.85 o
  -3   4  10      269.20      266.44     11.01 o
  -2   4  10     3077.97     2912.21     53.02 o
  -1   4  10       54.35       57.97      4.54 o
   0   4  10       37.63       32.83      4.07 o
   1   4  10      123.78      109.74      5.20 o
   2   4  10     3040.96     2807.65     48.97 o
   3   4  10      468.65      475.93     11.56 o
   4   4  10       89.03      106.64      5.67 o
   5   4  10        2.79        9.46      3.68 o
   6   4  10       53.19       57.37      5.14 o
   7   4  10        4.58       15.88      4.16 o
   8   4  10      381.62      530.11     15.07 o
   9   4  10       61.33       45.40      6.74 o
  10   4  10      535.06      571.26     21.29 o
  11   4  10      214.23      192.65     12.27 o
  12   4  10      314.04      330.02     16.85 o
  13   4  10        5.36        9.26      8.46 o
  14   4  10       55.95       55.24     13.61 o
  15   4  10       90.39       75.24     13.81 o
  16   4  10      440.10      436.49     25.85 o
  17   4  10       60.57       39.87     13.42 o
  18   4  10       85.42       83.68     17.71 o
  19   4  10      200.11      219.05     23.25 o
 -19   5  10      220.33      198.71     31.04 o
 -18   5  10       35.42       16.06     18.85 o
 -17   5  10       47.53       50.93     23.06 o
 -16   5  10       57.85       61.82     16.99 o
 -15   5  10       46.54       75.21     14.87 o
 -14   5  10      659.44      697.11     38.14 o
 -13   5  10       46.59       60.08     15.61 o
 -12   5  10       46.62       66.32     14.10 o
 -11   5  10       43.46       44.42     12.18 o
 -10   5  10       24.61       42.58     11.48 o
  -9   5  10      603.54      597.78     44.83 o
  -8   5  10      318.44      367.20     24.13 o
  -7   5  10      203.56      219.28     10.02 o
  -6   5  10      693.69      743.05     17.44 o
  -5   5  10       36.95       37.12      4.43 o
  -4   5  10      206.71      230.43      8.04 o
  -3   5  10       53.86       51.29      4.04 o
  -2   5  10       87.73       80.71      6.68 o
  -1   5  10      100.98      109.23      7.58 o
   0   5  10     1539.31     1853.30     34.43 o
   1   5  10       43.80       44.25      4.11 o
   2   5  10       59.88       63.03      5.47 o
   3   5  10      127.86      142.35      6.44 o
   4   5  10      189.22      191.69      8.12 o
   5   5  10       69.49       63.03      5.41 o
   6   5  10      872.75      862.25     19.75 o
   7   5  10       84.06       84.48      6.54 o
   8   5  10      347.24      398.89     16.50 o
   9   5  10      247.37      191.65     17.12 o
  10   5  10       25.85       24.99      7.35 o
  11   5  10       20.90       33.90      8.07 o
  12   5  10       98.50       80.15     12.57 o
  13   5  10       30.67       31.25      8.64 o
  14   5  10      513.25      557.46     37.38 o
  15   5  10       69.07       79.42     13.62 o
  16   5  10       47.68       41.78     13.15 o
  17   5  10       89.21      101.98     18.22 o
  18   5  10       33.94       38.94     16.49 o
  19   5  10       96.32       82.75     30.08 o
 -19   6  10      143.56      133.15     38.39 o
 -18   6  10      171.92      163.45     28.20 o
 -17   6  10       20.64       13.97     20.58 o
 -16   6  10      235.14      225.54     35.28 o
 -15   6  10      852.75      850.92     44.44 o
 -14   6  10      102.10      114.48     17.99 o
 -13   6  10       79.33       60.51     14.32 o
 -12   6  10      571.73      532.19     32.67 o
 -11   6  10      243.78      235.56     28.58 o
 -10   6  10      161.16      183.92     17.96 o
  -9   6  10        8.11       15.87      8.94 o
  -8   6  10      109.55      130.56     11.94 o
  -7   6  10      120.13       91.88      9.30 o
  -6   6  10      686.78      679.35     17.79 o
  -5   6  10      149.02      144.72      9.60 o
  -4   6  10      189.24      193.96      7.40 o
  -3   6  10      300.61      302.85     10.50 o
  -2   6  10     3007.01     3036.70     55.78 o
  -1   6  10      601.25      536.55     12.53 o
   0   6  10        7.73        9.65      3.60 o
   1   6  10      245.67      198.50      7.12 o
   2   6  10     3277.39     3138.19     57.31 o
   3   6  10      124.28      107.94      5.88 o
   4   6  10      269.43      248.93      9.36 o
   5   6  10       69.35       68.89      5.55 o
   6   6  10      699.12      662.97     19.07 o
   7   6  10      167.35      183.41     11.70 o
   8   6  10       82.03       81.69      9.38 o
   9   6  10        4.30        8.13      7.13 o
  10   6  10      121.08      123.58     11.87 o
  11   6  10      135.49      131.24     12.39 o
  12   6  10      578.54      583.30     24.91 o
  13   6  10       52.47       70.35     11.00 o
  14   6  10       65.29       57.38     11.51 o
  15   6  10      367.42      369.56     33.76 o
  16   6  10      310.89      288.51     21.49 o
  17   6  10       25.19       39.72     16.38 o
  18   6  10      124.91       92.79     19.55 o
  19   6  10       58.60       64.47     18.77 o
 -19   7  10       49.88       35.61     25.93 o
 -18   7  10      704.40      736.70     56.76 o
 -17   7  10       19.95       30.33     17.36 o
 -16   7  10       12.23       24.04     15.84 o
 -15   7  10      159.74      168.35     28.61 o
 -14   7  10     2556.38     2466.70    101.48 o
 -13   7  10      156.54      129.21     21.82 o
 -12   7  10        6.42        1.74     13.53 o
 -11   7  10      199.00      201.73     21.66 o
 -10   7  10      623.06      591.72     35.54 o
  -9   7  10       27.19       17.53     10.09 o
  -8   7  10       32.46       38.18      9.95 o
  -7   7  10       96.97       98.07      9.85 o
  -6   7  10      225.52      237.19     12.49 o
  -5   7  10        0.39        6.02      4.63 o
  -4   7  10      275.69      317.06     10.10 o
  -3   7  10       31.08       23.12      4.26 o
  -2   7  10      739.39      768.41     15.95 o
  -1   7  10       75.41       81.23      5.07 o
   0   7  10      102.93      109.82      5.68 o
   1   7  10      167.96      190.87      8.00 o
   2   7  10      631.90      629.63     14.69 o
   3   7  10       65.41       65.84      5.68 o
   4   7  10      280.39      336.11     11.35 o
   5   7  10        0.16        7.27      5.26 o
   6   7  10      211.08      189.57     12.24 o
   7   7  10       65.01       43.35      8.04 o
   8   7  10       34.78       29.21      7.85 o
   9   7  10       44.57       48.30      9.35 o
  10   7  10      513.65      397.38     21.69 o
  11   7  10      175.26      132.57     12.80 o
  12   7  10        6.06       10.62      9.82 o
  13   7  10      303.64      332.99     27.81 o
  14   7  10     2227.42     2254.70     67.10 o
  15   7  10      128.48      120.48     14.51 o
  16   7  10        7.05       17.42     14.91 o
  17   7  10       47.59       51.75     26.23 o
  18   7  10      630.59      639.09     55.64 o
 -18   8  10       56.01       61.94     41.01 o
 -17   8  10       26.18       14.47     18.14 o
 -16   8  10      190.97      176.72     22.37 o
 -15   8  10      195.97      188.26     21.98 o
 -14   8  10       26.64       16.40     14.46 o
 -13   8  10       80.48       53.21     16.91 o
 -12   8  10      362.59      387.82     30.10 o
 -11   8  10      393.76      354.56     28.81 o
 -10   8  10     2737.88     2388.62     98.21 o
  -9   8  10       28.06       44.91     11.13 o
  -8   8  10        3.77       21.56     10.13 o
  -7   8  10      115.19       92.56     10.53 o
  -6   8  10       14.62        5.51      6.66 o
  -5   8  10      233.19      230.07     10.10 o
  -4   8  10       66.42       51.09      5.83 o
  -3   8  10        3.66        5.01      4.21 o
  -2   8  10     1542.75     1576.48     28.37 o
  -1   8  10      229.30      239.81      7.96 o
   0   8  10        4.48        8.03      4.01 o
   1   8  10      310.71      314.52     10.61 o
   2   8  10     1672.38     1680.44     32.04 o
   3   8  10        8.93        8.33      4.69 o
   4   8  10      116.78       94.29      7.99 o
   5   8  10      107.82       76.42      8.59 o
   6   8  10        8.25       20.32      7.16 o
   7   8  10      278.81      247.13     15.78 o
   8   8  10        9.18       16.94      8.14 o
   9   8  10       45.22       14.02      8.95 o
  10   8  10     2663.53     2325.44     75.41 o
  11   8  10      235.68      148.71     14.74 o
  12   8  10      323.41      284.54     19.29 o
  13   8  10       90.98       88.46     12.88 o
  14   8  10       56.95       28.50     11.88 o
  15   8  10       81.25       68.28     13.91 o
  16   8  10      189.69      154.34     25.59 o
  17   8  10       14.32       45.55     19.94 o
  18   8  10       41.11       67.49     21.89 o
 -18   9  10      209.57      170.95     43.92 o
 -17   9  10        9.11       32.11     25.32 o
 -16   9  10       51.75       42.68     17.48 o
 -15   9  10       55.44       32.88     16.56 o
 -14   9  10       40.20       35.06     15.79 o
 -13   9  10       16.15       18.48     20.06 o
 -12   9  10      105.36       92.14     19.51 o
 -11   9  10      302.67      257.53     26.02 o
 -10   9  10     2620.67     2324.39     88.01 o
  -9   9  10      206.90      179.93     16.75 o
  -8   9  10       22.06       33.36     10.57 o
  -7   9  10      169.20      158.18     13.32 o
  -6   9  10      929.66      704.56     27.88 o
  -5   9  10      168.42      146.84     10.57 o
  -4   9  10      651.20      651.07     18.33 o
  -3   9  10      205.69      196.36      9.46 o
  -2   9  10     1796.92     1644.75     32.87 o
  -1   9  10       14.08        8.63      4.53 o
   0   9  10       65.11       37.88      5.13 o
   1   9  10       29.65       35.91      5.74 o
   2   9  10     1753.60     1569.00     35.39 o
   3   9  10      379.04      324.88     12.83 o
   4   9  10      561.90      553.39     19.00 o
   5   9  10       95.42       88.88      9.07 o
   6   9  10     1087.44      797.60     26.52 o
   7   9  10      221.07      137.89     12.80 o
   8   9  10       22.69       26.89      9.77 o
   9   9  10      206.77      159.73     16.66 o
  10   9  10     2525.69     2209.96     73.21 o
  11   9  10      264.89      232.95     19.15 o
  12   9  10       82.90       64.15     13.01 o
  13   9  10       10.21        2.63     11.06 o
  14   9  10       37.88       17.26     11.74 o
  15   9  10       35.95       20.61     13.99 o
  16   9  10       68.83       50.00     17.31 o
  17   9  10       16.49       34.57     20.81 o
  18   9  10      164.57      155.27     27.54 o
 -17  10  10       43.03       31.25     21.28 o
 -16  10  10      388.42      361.72     34.29 o
 -15  10  10       13.39       40.69     17.97 o
 -14  10  10      181.50      214.25     26.29 o
 -13  10  10       20.21      -14.63     21.34 o
 -12  10  10      209.20      212.74     25.97 o
 -11  10  10       37.19       34.01     17.12 o
 -10  10  10      144.92      116.38     17.90 o
  -9  10  10        8.57       17.53     11.26 o
  -8  10  10       25.15       32.49     11.41 o
  -7  10  10      291.69      213.35     22.31 o
  -6  10  10     1306.73     1033.72     31.38 o
  -5  10  10       11.81       12.87      7.57 o
  -4  10  10       19.02       24.09      7.57 o
  -3  10  10      176.40      173.73      9.75 o
  -2  10  10        2.69        4.26      5.70 o
  -1  10  10       56.95       46.34      6.52 o
   0  10  10       11.82        9.20      5.62 o
   1  10  10       25.60       22.11      6.15 o
   2  10  10        4.07        1.32      5.76 o
   3  10  10      206.93      174.60     10.07 o
   4  10  10       13.21       11.88      7.14 o
   5  10  10       28.80       37.67      8.54 o
   6  10  10     1106.65      892.95     30.30 o
   7  10  10      612.39      523.75     23.68 o
   8  10  10       57.72       50.94     12.65 o
   9  10  10       20.52       19.31     11.28 o
  10  10  10      125.69      109.76     14.97 o
  11  10  10       35.39       28.03     12.22 o
  12  10  10      157.05       98.90     14.78 o
  13  10  10       35.75       42.03     13.28 o
  14  10  10      188.69      174.66     22.21 o
  15  10  10        5.79       13.46     14.11 o
  16  10  10      274.38      217.77     25.66 o
  17  10  10       37.10        7.19     20.88 o
 -16  11  10       38.70        2.10     19.98 o
 -15  11  10       22.99       32.26     20.43 o
 -14  11  10       35.38       34.14     19.01 o
 -13  11  10       96.69       80.23     21.00 o
 -12  11  10      375.68      399.65     35.01 o
 -11  11  10       37.08       62.48     18.66 o
 -10  11  10       30.70       26.84     14.29 o
  -9  11  10      138.06      154.08     19.15 o
  -8  11  10       15.40       20.76     11.43 o
  -7  11  10      167.15      146.70     15.82 o
  -6  11  10     2998.53     2674.62     72.55 o
  -5  11  10      133.34      110.48     14.70 o
  -4  11  10      384.55      321.66     17.36 o
  -3  11  10      139.01      124.13      9.09 o
  -2  11  10       13.00       15.73      7.26 o
  -1  11  10      108.50      111.29     10.59 o
   0  11  10     1940.14     1786.18     48.03 o
   1  11  10       60.07       50.24      8.00 o
   2  11  10        7.12        7.15      6.58 o
   3  11  10      338.93      264.67     15.88 o
   4  11  10      378.77      343.34     17.69 o
   5  11  10       59.35       54.05     10.14 o
   6  11  10     2937.63     2637.31     75.89 o
   7  11  10      283.29      243.18     23.31 o
   8  11  10        6.79       22.40     11.44 o
   9  11  10      122.26       74.18     13.94 o
  10  11  10       68.32       64.00     14.10 o
  11  11  10       59.91       56.66     14.72 o
  12  11  10      290.39      258.15     21.11 o
  13  11  10       61.42       26.36     14.79 o
  14  11  10       32.19       15.01     14.82 o
  15  11  10       23.14       59.15     18.88 o
  16  11  10       37.90       43.88     17.04 o
 -16  12  10       30.16       75.93     24.53 o
 -15  12  10       37.11       61.12     23.29 o
 -14  12  10      148.82      137.92     30.35 o
 -13  12  10        0.26       10.19     17.77 o
 -12  12  10       42.86       29.99     20.51 o
 -11  12  10       43.17       -2.75     17.11 o
 -10  12  10       13.29        4.85     13.39 o
  -9  12  10       62.72       61.47     14.35 o
  -8  12  10      813.83      845.05     34.78 o
  -7  12  10       12.89       19.07     11.24 o
  -6  12  10        9.46       15.37     10.68 o
  -5  12  10      203.68      205.12     15.44 o
  -4  12  10      287.25      331.53     17.19 o
  -3  12  10      292.65      261.13     18.85 o
  -2  12  10      251.20      195.00     14.18 o
  -1  12  10      249.40      212.49     15.85 o
   0  12  10       46.21       40.01      9.61 o
   1  12  10      214.13      177.63     12.41 o
   2  12  10      259.62      212.08     12.96 o
   3  12  10      714.64      594.22     22.90 o
   4  12  10      202.74      240.57     15.77 o
   5  12  10      112.31       94.97     13.15 o
   6  12  10       18.29       -3.44      9.86 o
   7  12  10       30.12       33.33     11.32 o
   8  12  10      745.39      697.77     32.23 o
   9  12  10      144.44      101.12     17.54 o
  10  12  10       27.83       17.39     12.60 o
  11  12  10       30.50       32.69     13.15 o
  12  12  10       17.78       27.90     15.31 o
  13  12  10        0.62       -8.21     14.51 o
  14  12  10      195.51      158.73     22.63 o
  15  12  10       18.33       36.09     18.52 o
 -15  13  10        4.13       24.82     22.57 o
 -14  13  10        8.39       16.54     22.67 o
 -13  13  10       17.21        6.96     22.58 o
 -12  13  10       30.69       24.93     24.28 o
 -11  13  10        0.44      -11.56     19.02 o
 -10  13  10       99.16      111.83     19.09 o
  -9  13  10       63.01       43.33     14.97 o
  -8  13  10        8.30        9.81     13.13 o
  -7  13  10       41.38       54.00     13.81 o
  -6  13  10       29.62       38.47     12.28 o
  -5  13  10       40.46       31.68     11.32 o
  -4  13  10       46.32       27.70     10.65 o
  -3  13  10       51.62       46.52     10.59 o
  -2  13  10      654.80      625.41     26.11 o
  -1  13  10        8.88        2.66     10.08 o
   0  13  10       56.29        2.65      9.72 o
   1  13  10        3.78       15.40      9.68 o
   2  13  10      636.46      652.32     29.27 o
   3  13  10       68.29       52.62     10.24 o
   4  13  10       70.88       34.65     11.99 o
   5  13  10       16.65       41.70     11.99 o
   6  13  10       15.46       24.01     11.92 o
   7  13  10       19.48       31.31     12.20 o
   8  13  10        3.43       14.55     12.85 o
   9  13  10       82.27       57.34     15.39 o
  10  13  10       77.37       52.19     17.26 o
  11  13  10        0.76       10.24     14.40 o
  12  13  10       13.08       18.90     16.87 o
  13  13  10       39.65       28.62     17.29 o
  14  13  10        9.80       28.36     18.46 o
  15  13  10        9.52        4.63     21.83 o
 -14  14  10      113.46       40.27     25.36 o
 -13  14  10       80.42       62.89     27.26 o
 -12  14  10       34.14       23.09     32.86 o
 -11  14  10       10.20       16.47     21.49 o
 -10  14  10      169.96      179.83     23.18 o
  -9  14  10       13.03       16.45     14.37 o
  -8  14  10       82.18       81.52     16.66 o
  -7  14  10       55.58       40.98     14.42 o
  -6  14  10      384.12      383.95     32.83 o
  -5  14  10      132.94      108.07     15.26 o
  -4  14  10       97.05      147.00     15.49 o
  -3  14  10       56.33       56.82     12.62 o
  -2  14  10       84.66       62.66     12.72 o
  -1  14  10      349.58      348.52     25.67 o
   0  14  10        1.42       12.73     10.54 o
   1  14  10      247.55      233.19     16.93 o
   2  14  10      103.25       78.73     13.09 o
   3  14  10       26.29       38.17     11.82 o
   4  14  10      178.35      211.70     20.03 o
   5  14  10      268.69      247.35     20.06 o
   6  14  10      397.43      384.97     23.91 o
   7  14  10      127.03      109.42     15.74 o
   8  14  10       82.68       68.74     17.98 o
   9  14  10       26.31       19.49     12.47 o
  10  14  10      193.20      160.38     21.87 o
  11  14  10       20.91       50.47     21.33 o
  12  14  10       44.31       49.36     27.09 o
  13  14  10       49.34       54.21     20.82 o
  14  14  10      179.72      150.86     25.05 o
 -12  15  10       19.41       23.32     28.37 o
 -11  15  10        9.55       28.33     23.13 o
 -10  15  10       31.05       35.02     21.24 o
  -9  15  10       67.82       43.63     16.09 o
  -8  15  10       23.25       36.37     16.34 o
  -7  15  10       60.19       52.29     17.31 o
  -6  15  10      420.37      419.36     27.45 o
  -5  15  10       17.34       24.35     15.70 o
  -4  15  10        5.32       14.16     14.60 o
  -3  15  10      115.20      140.00     26.40 o
  -2  15  10       63.00       83.14     14.08 o
  -1  15  10      338.42      313.67     26.10 o
   0  15  10      123.63       91.87     14.32 o
   1  15  10      138.29      145.28     16.11 o
   2  15  10       29.04       41.58     14.37 o
   3  15  10       72.07       88.48     18.10 o
   4  15  10       12.97       19.22     15.33 o
   5  15  10       18.59       24.78     13.51 o
   6  15  10      343.02      345.48     29.06 o
   7  15  10       28.14       13.02     12.92 o
   8  15  10       28.79       45.11     16.19 o
   9  15  10       50.89       41.88     16.45 o
  10  15  10       13.73       -5.94     17.09 o
  11  15  10        3.91       32.50     19.04 o
  12  15  10       17.84       34.22     20.35 o
 -11  16  10       13.51       30.31     25.69 o
 -10  16  10      693.54      834.45     45.85 o
  -9  16  10       96.94       51.71     22.34 o
  -8  16  10       52.51       48.51     21.73 o
  -7  16  10       87.31      106.83     25.61 o
  -6  16  10      269.77      211.63     23.52 o
  -5  16  10       85.79      105.72     21.81 o
  -4  16  10       43.85       57.21     16.64 o
  -3  16  10        6.90       36.51     15.54 o
  -2  16  10        1.20        8.93     12.71 o
  -1  16  10       10.40       17.06     12.43 o
   0  16  10        0.09        5.08     12.57 o
   1  16  10       12.55       34.36     13.56 o
   2  16  10        2.94        6.98     13.87 o
   3  16  10       10.70       19.93     15.18 o
   4  16  10       70.41       70.83     19.60 o
   5  16  10       46.74       64.81     19.80 o
   6  16  10      255.25      213.53     25.02 o
   7  16  10       56.60       29.34     17.15 o
   8  16  10       21.53       21.03     16.84 o
   9  16  10       45.26       81.65     20.18 o
  10  16  10      596.71      623.67     40.18 o
  11  16  10       32.87       38.77     21.87 o
  -9  17  10       19.05       43.40     24.71 o
  -8  17  10      118.95      150.47     32.22 o
  -7  17  10        5.92       39.52     25.29 o
  -6  17  10        2.29       22.73     24.62 o
  -5  17  10      226.55      240.88     29.23 o
  -4  17  10      515.71      554.03     41.78 o
  -3  17  10       27.32       42.62     17.24 o
  -2  17  10       67.70       57.37     18.96 o
  -1  17  10       99.01      106.75     17.98 o
   0  17  10      336.02      376.64     29.16 o
   1  17  10       81.90       62.29     22.64 o
   2  17  10       93.26       87.94     20.67 o
   3  17  10       49.17       41.67     24.52 o
   4  17  10      512.94      508.98     40.73 o
   5  17  10      145.58      216.96     33.93 o
   6  17  10        1.45       13.58     21.70 o
   7  17  10       12.24       -7.56     20.31 o
   8  17  10      132.66      128.12     24.27 o
   9  17  10       28.60       18.32     20.56 o
  -7  18  10       15.83       27.03     29.52 o
  -6  18  10       82.81       52.40     30.96 o
  -5  18  10        8.03       26.78     27.30 o
  -4  18  10      173.46      199.64     37.18 o
  -3  18  10       45.21       54.14     23.63 o
  -2  18  10        4.28       -1.50     18.85 o
  -1  18  10       17.91       11.32     17.67 o
   0  18  10        5.98        8.28     17.27 o
   1  18  10        7.33       42.21     19.61 o
   2  18  10        1.75       13.02     21.76 o
   3  18  10      109.46      135.12     29.85 o
   4  18  10      118.66      106.20     39.11 o
   5  18  10       10.44       28.47     24.27 o
   6  18  10       40.13       40.70     25.15 o
   7  18  10       28.99       32.09     23.95 o
  -4  19  10      142.12      131.69     42.05 o
  -3  19  10       10.28       67.40     28.89 o
  -2  19  10        8.71       20.13     25.13 o
  -1  19  10       67.77       56.33     23.15 o
   0  19  10        0.18       20.45     23.67 o
   1  19  10       77.30       61.75     26.48 o
   2  19  10       12.12      -14.72     24.10 o
   3  19  10       18.36       15.72     25.25 o
   4  19  10      125.04      141.37     32.95 o
 -20   1  11       95.59       86.43     25.97 o
 -19   1  11       17.20       20.32     20.88 o
 -18   1  11       10.91       30.05     22.15 o
 -17   1  11       23.56       17.28     19.83 o
 -16   1  11       28.52       79.74     22.04 o
 -15   1  11      161.44      160.27     16.15 o
 -14   1  11      186.42      195.61     18.55 o
 -13   1  11       64.06       66.34     13.36 o
 -12   1  11      267.42      283.59     19.53 o
 -11   1  11       90.04      126.16     20.35 o
 -10   1  11       43.75       50.52     10.97 o
  -9   1  11       47.32       37.89     10.03 o
  -8   1  11      208.67      215.93     10.78 o
  -7   1  11       25.45       32.27      5.45 o
  -6   1  11     1312.81     1562.49     39.72 o
  -5   1  11      127.90      142.36      8.49 o
  -4   1  11     1448.79     1549.66     35.94 o
  -3   1  11      126.32      116.23      6.72 o
  -2   1  11     5965.91     6530.49    124.84 o
  -1   1  11       32.66       34.32      3.54 o
   0   1  11     4283.44     4336.50     82.12 o
   1   1  11       79.47       91.17      5.06 o
   2   1  11     6126.29     6845.54    115.88 o
   3   1  11      306.07      305.57     13.09 o
   4   1  11     1248.44     1299.49     24.37 o
   5   1  11       53.62       54.54      4.18 o
   6   1  11     1310.73     1556.66     29.45 o
   7   1  11       51.72       52.65      4.39 o
   8   1  11      196.65      208.28      7.68 o
   9   1  11       75.60       74.62      6.13 o
  10   1  11       31.75       29.31      7.26 o
  11   1  11       46.64       40.33      7.72 o
  12   1  11      350.29      382.93     17.11 o
  13   1  11       83.60       68.62     10.53 o
  14   1  11      206.27      221.54     15.92 o
  15   1  11      107.38       92.13     13.02 o
  16   1  11       63.39       69.14     12.95 o
  17   1  11        9.59       27.08     13.31 o
  18   1  11       15.65       26.43     20.10 o
  19   1  11       37.72       49.07     15.56 o
  20   1  11      134.76      128.32     21.01 o
 -20   2  11       43.48       54.46     25.87 o
 -19   2  11       87.06      110.52     26.56 o
 -18   2  11        4.83       45.35     21.02 o
 -17   2  11       33.31       42.51     20.64 o
 -16   2  11       18.03       21.15     18.96 o
 -15   2  11       28.10       38.50     12.16 o
 -14   2  11       79.92      100.55     15.90 o
 -13   2  11       33.26       43.43     12.93 o
 -12   2  11      131.83      132.35     16.38 o
 -11   2  11      353.39      389.70     29.37 o
 -10   2  11     2547.72     2719.53     97.76 o
  -9   2  11      122.74      143.19     13.92 o
  -8   2  11       36.57       32.95      6.64 o
  -7   2  11      162.74      143.95      7.96 o
  -6   2  11     9249.97     9821.23    226.49 o
  -5   2  11      315.82      305.23     11.84 o
  -4   2  11      852.54      899.81     22.63 o
  -3   2  11      152.47      144.96      7.46 o
  -2   2  11     4210.39     4053.66     74.41 o
  -1   2  11       18.68       20.33      3.50 o
   0   2  11        4.31        2.63      3.11 o
   1   2  11       11.05       14.06      3.17 o
   2   2  11     4516.12     4284.83     71.75 o
   3   2  11      202.77      195.78      6.92 o
   4   2  11      684.73      763.60     16.84 o
   5   2  11      394.60      375.76     12.31 o
   6   2  11     8955.69     9673.14    170.38 o
   7   2  11      217.91      215.75      7.96 o
   8   2  11       81.86       71.93      5.68 o
   9   2  11       86.27       69.17      7.32 o
  10   2  11     2595.57     2757.42     68.01 o
  11   2  11      264.00      267.17     13.96 o
  12   2  11       78.21       66.06      8.90 o
  13   2  11       50.91       64.55     10.83 o
  14   2  11       72.54       65.39     11.24 o
  15   2  11       47.85       42.51     11.82 o
  16   2  11       20.22       18.82     11.85 o
  17   2  11       16.89       44.21     14.84 o
  18   2  11        4.30       15.89     13.05 o
  19   2  11       35.53       30.55     17.85 o
  20   2  11       39.79       36.75     15.33 o
 -19   3  11        4.09       55.79     23.74 o
 -18   3  11      362.57      434.07    101.38 o
 -17   3  11       70.93       66.96     21.91 o
 -16   3  11      141.65      163.83     26.20 o
 -15   3  11       93.31       77.61     14.33 o
 -14   3  11      604.27      620.55     34.62 o
 -13   3  11       33.17       32.14     18.31 o
 -12   3  11       96.48       93.47     14.80 o
 -11   3  11       69.35       76.10     13.88 o
 -10   3  11      807.69      879.97     41.42 o
  -9   3  11       67.23       82.97     11.67 o
  -8   3  11      568.18      607.18     25.52 o
  -7   3  11       41.86       40.89      5.43 o
  -6   3  11     8317.38     9033.35    200.11 o
  -5   3  11       20.41       20.62      4.25 o
  -4   3  11     1023.13      972.65     20.45 o
  -3   3  11       32.81       42.79      4.39 o
  -2   3  11     1184.63     1181.83     22.63 o
  -1   3  11       96.99       96.59      5.02 o
   0   3  11     2714.64     2737.25     50.20 o
   1   3  11      119.95      124.11      5.40 o
   2   3  11     1064.18     1078.55     20.67 o
   3   3  11       43.59       41.92      4.07 o
   4   3  11     1073.58     1016.85     20.90 o
   5   3  11       10.46       12.63      3.65 o
   6   3  11     8335.61     9059.21    155.46 o
   7   3  11       85.93       97.59      5.91 o
   8   3  11      509.03      570.35     16.44 o
   9   3  11       37.49       37.26      7.54 o
  10   3  11      783.11      881.70     31.65 o
  11   3  11       28.26       33.94      7.57 o
  12   3  11       93.27       81.36     10.03 o
  13   3  11       18.93       15.93      8.41 o
  14   3  11      529.15      542.83     27.61 o
  15   3  11       76.44       72.07     13.19 o
  16   3  11      162.89      139.56     16.28 o
  17   3  11      161.31      150.44     17.70 o
  18   3  11      325.72      330.57     30.20 o
  19   3  11        2.12       14.82     15.68 o
 -19   4  11        9.08       52.19     23.17 o
 -18   4  11      445.73      604.88    120.08 o
 -17   4  11        9.90       25.36     19.30 o
 -16   4  11      193.50      183.33     22.89 o
 -15   4  11       50.27       68.87     16.51 o
 -14   4  11      388.78      461.18     40.77 o
 -13   4  11       61.07       75.53     12.97 o
 -12   4  11      149.53      152.30     16.42 o
 -11   4  11       25.81       22.01     11.55 o
 -10   4  11     2662.01     3030.03    118.66 o
  -9   4  11      462.09      512.67     29.96 o
  -8   4  11     1125.25     1129.54     41.36 o
  -7   4  11      158.21      172.15     12.07 o
  -6   4  11     5727.27     6124.70    120.21 o
  -5   4  11      210.50      213.63      9.80 o
  -4   4  11     3226.28     3045.37     58.45 o
  -3   4  11       49.28       39.47      5.42 o
  -2   4  11     2175.50     2034.04     38.04 o
  -1   4  11       59.31       62.00      4.54 o
   0   4  11        0.96        3.82      3.32 o
   1   4  11       87.30       82.33      4.95 o
   2   4  11     2034.02     1926.97     34.80 o
   3   4  11       20.67       20.74      3.87 o
   4   4  11     3613.65     3320.45     60.69 o
   5   4  11      116.87      103.91      6.09 o
   6   4  11     6223.46     6485.54    118.15 o
   7   4  11       73.73       69.62      5.83 o
   8   4  11     1316.85     1322.09     34.39 o
   9   4  11      200.21      176.51     10.80 o
  10   4  11     2732.34     3011.00     74.46 o
  11   4  11       10.75       12.68      7.26 o
  12   4  11      209.44      217.71     21.73 o
  13   4  11       86.97       93.29     11.05 o
  14   4  11      386.51      341.08     22.07 o
  15   4  11       27.04       38.74     12.76 o
  16   4  11      131.14      151.09     18.80 o
  17   4  11       16.87       40.91     14.08 o
  18   4  11      436.34      466.30     32.90 o
  19   4  11        3.71       29.68     15.53 o
 -19   5  11       85.24       69.41     26.16 o
 -18   5  11     1288.58     1291.06     87.63 o
 -17   5  11        8.95        1.94     21.97 o
 -16   5  11       71.73       75.74     22.22 o
 -15   5  11      126.69      153.58     19.89 o
 -14   5  11     1543.15     1504.54     65.74 o
 -13   5  11      159.70      148.17     19.47 o
 -12   5  11      272.81      298.74     21.79 o
 -11   5  11       48.74       37.42     12.74 o
 -10   5  11     6056.49     6246.85    234.40 o
  -9   5  11        3.71       24.27     11.04 o
  -8   5  11      627.99      618.70     31.94 o
  -7   5  11      153.08      150.16     10.21 o
  -6   5  11       74.03       73.09      5.56 o
  -5   5  11       21.19       36.33      4.66 o
  -4   5  11     2434.93     2588.17     48.94 o
  -3   5  11       22.19       22.12      3.57 o
  -2   5  11     2563.61     2554.62     48.62 o
  -1   5  11       65.95       66.09      5.08 o
   0   5  11      697.45      650.07     14.70 o
   1   5  11       64.84       60.45      4.79 o
   2   5  11     2407.16     2390.67     44.51 o
   3   5  11       29.18       31.69      4.36 o
   4   5  11     2249.07     2450.76     45.90 o
   5   5  11        9.43       12.56      4.21 o
   6   5  11       87.43       80.82      6.11 o
   7   5  11       73.00       64.31      9.91 o
   8   5  11      684.56      667.52     23.07 o
   9   5  11        4.26        7.79      6.51 o
  10   5  11     6033.15     6398.83    155.94 o
  11   5  11       21.18       26.04      8.72 o
  12   5  11      331.73      313.86     17.79 o
  13   5  11      163.30      156.06     16.32 o
  14   5  11     1617.58     1671.57     55.54 o
  15   5  11       67.04       67.30     13.95 o
  16   5  11       55.94       52.13     14.86 o
  17   5  11        6.05       23.29     15.47 o
  18   5  11     1199.37     1252.82     60.96 o
  19   5  11       49.10       43.37     17.43 o
 -19   6  11       21.18       13.70     23.08 o
 -18   6  11       78.85      103.95     26.45 o
 -17   6  11       25.37       33.54     17.99 o
 -16   6  11      515.16      432.14     29.94 o
 -15   6  11      337.86      319.66     26.40 o
 -14   6  11       33.34       40.82     27.25 o
 -13   6  11       61.15       77.11     29.69 o
 -12   6  11      746.10      785.14     62.34 o
 -11   6  11      107.99      102.61     20.58 o
 -10   6  11     1910.33     2065.44     78.16 o
  -9   6  11        7.69       13.50     10.91 o
  -8   6  11      111.85       89.13     13.29 o
  -7   6  11       78.61      100.27     12.64 o
  -6   6  11        8.76       13.61      5.11 o
  -5   6  11       86.09       91.77      7.28 o
  -4   6  11       51.66       83.55      6.43 o
  -3   6  11       24.70       26.78      4.22 o
  -2   6  11       38.84       34.19      4.63 o
  -1   6  11       66.07       55.74      4.52 o
   0   6  11        1.59       24.88      4.02 o
   1   6  11      160.75      157.14      7.07 o
   2   6  11       37.75       36.58      4.72 o
   3   6  11       28.48       34.38      4.62 o
   4   6  11       24.31       41.06      5.15 o
   5   6  11       37.20       37.71      4.68 o
   6   6  11       10.58        5.92      5.13 o
   7   6  11       61.29       52.15      7.72 o
   8   6  11      155.39      123.60     11.29 o
   9   6  11       15.05       17.47      7.27 o
  10   6  11     1946.82     2066.16     60.82 o
  11   6  11      104.25       79.64     11.28 o
  12   6  11      861.15      831.87     31.18 o
  13   6  11      146.10      138.88     13.72 o
  14   6  11       26.53       30.31     10.29 o
  15   6  11      503.69      547.04     29.90 o
  16   6  11      665.88      676.26     36.97 o
  17   6  11       11.54       35.61     17.13 o
  18   6  11       74.49       74.60     19.51 o
  19   6  11       23.02       15.68     17.83 o
 -18   7  11      307.78      253.58     38.62 o
 -17   7  11       80.41       78.36     27.51 o
 -16   7  11       98.40       82.41     17.71 o
 -15   7  11       11.19       22.31     15.68 o
 -14   7  11     3430.52     3434.25    135.44 o
 -13   7  11      275.98      305.41     26.89 o
 -12   7  11        1.77        3.25     20.57 o
 -11   7  11       67.95       52.17     15.75 o
 -10   7  11       92.81      116.38     17.67 o
  -9   7  11      161.03      140.90     14.97 o
  -8   7  11     1188.58     1140.88     40.54 o
  -7   7  11       25.11       28.36      7.86 o
  -6   7  11       19.53       21.45      6.85 o
  -5   7  11       32.70       41.03      5.67 o
  -4   7  11      870.02      926.14     20.42 o
  -3   7  11       36.47       35.89      5.07 o
  -2   7  11      841.26      912.82     18.63 o
  -1   7  11       71.13       78.15      5.24 o
   0   7  11     6120.76     6374.07    102.06 o
   1   7  11       72.94       69.96      5.12 o
   2   7  11      891.64      925.63     19.52 o
   3   7  11       18.78       15.20      4.60 o
   4   7  11      934.54      933.24     23.83 o
   5   7  11       19.08       25.30      5.90 o
   6   7  11       10.13        7.24      7.81 o
   7   7  11       38.15       32.16      7.50 o
   8   7  11     1098.44      972.64     30.73 o
   9   7  11      196.49      160.80     13.19 o
  10   7  11      146.95      134.63     12.98 o
  11   7  11      165.29      148.77     13.99 o
  12   7  11        1.88        6.20      9.27 o
  13   7  11      139.25      137.16     17.01 o
  14   7  11     3487.95     3478.20     98.74 o
  15   7  11       25.45       24.45     11.70 o
  16   7  11       98.11      111.96     20.28 o
  17   7  11       33.04       23.26     16.50 o
  18   7  11      349.71      277.55     30.44 o
 -18   8  11       59.39        9.30     25.17 o
 -17   8  11       11.03        7.92     16.90 o
 -16   8  11      205.31      172.21     27.33 o
 -15   8  11       71.85       82.08     19.92 o
 -14   8  11       37.75       58.50     16.79 o
 -13   8  11      133.22      157.78     22.18 o
 -12   8  11       57.10       51.11     15.95 o
 -11   8  11      708.13      676.36     45.13 o
 -10   8  11      642.18      603.64     37.25 o
  -9   8  11      205.54      172.02     17.54 o
  -8   8  11       30.50       53.31     10.48 o
  -7   8  11       29.33       32.35      9.10 o
  -6   8  11       49.70       42.07      7.81 o
  -5   8  11      180.30      154.43     10.52 o
  -4   8  11       42.02       44.13      5.60 o
  -3   8  11      121.49      125.24      7.01 o
  -2   8  11       24.57       20.13      4.68 o
  -1   8  11       28.60       35.54      4.73 o
   0   8  11       20.32       17.87      4.28 o
   1   8  11       22.09       32.12      4.68 o
   2   8  11       31.79       21.67      5.18 o
   3   8  11      198.34      201.65     10.01 o
   4   8  11       31.30       32.54      6.91 o
   5   8  11       78.38       56.13      7.87 o
   6   8  11       21.23       19.07      7.01 o
   7   8  11       24.30       23.13      8.25 o
   8   8  11       59.90       94.22     12.59 o
   9   8  11      185.63      158.11     14.57 o
  10   8  11      708.40      685.86     31.44 o
  11   8  11      753.35      740.98     32.33 o
  12   8  11       84.55       69.94     12.30 o
  13   8  11       54.89       37.59     14.51 o
  14   8  11       26.16       23.73     11.40 o
  15   8  11       97.25       97.25     17.89 o
  16   8  11      229.20      155.93     20.82 o
  17   8  11       11.58       -1.66     19.11 o
  18   8  11       48.35       46.35     21.40 o
 -17   9  11      158.67      147.45     24.18 o
 -16   9  11        3.95        6.97     16.64 o
 -15   9  11        1.95       28.16     16.89 o
 -14   9  11       14.11       35.96     17.73 o
 -13   9  11      125.92       95.11     32.52 o
 -12   9  11      775.64      665.05     41.23 o
 -11   9  11      130.07      114.25     22.43 o
 -10   9  11       73.20       42.73     17.02 o
  -9   9  11      273.31      278.98     27.80 o
  -8   9  11      813.35      712.84     31.14 o
  -7   9  11      337.22      332.53     18.97 o
  -6   9  11      679.41      622.78     31.34 o
  -5   9  11        0.37        8.23      7.16 o
  -4   9  11     1257.11     1159.92     26.38 o
  -3   9  11      308.30      277.69     10.75 o
  -2   9  11       57.15       38.53      5.93 o
  -1   9  11       22.22       11.95      4.86 o
   0   9  11     1394.80     1477.71     28.80 o
   1   9  11       48.90       43.59      6.14 o
   2   9  11       50.04       42.75      6.65 o
   3   9  11      128.11      110.25      8.20 o
   4   9  11     1160.18     1014.20     28.77 o
   5   9  11        0.15       -9.07      6.70 o
   6   9  11      677.53      583.96     22.04 o
   7   9  11      168.56      105.19     13.24 o
   8   9  11      861.15      695.20     36.73 o
   9   9  11      196.56      164.13     16.23 o
  10   9  11       53.99       36.89     12.23 o
  11   9  11      112.67       86.82     13.86 o
  12   9  11      747.32      683.76     31.56 o
  13   9  11       58.71       33.64     11.94 o
  14   9  11       23.58       28.17     12.48 o
  15   9  11        3.10       32.04     14.63 o
  16   9  11        4.60       43.78     18.71 o
  17   9  11      121.11      105.08     27.54 o
 -17  10  11        5.00       25.07     20.52 o
 -16  10  11      135.00      170.98     26.35 o
 -15  10  11      116.89       87.27     21.32 o
 -14  10  11        1.84       -3.06     16.29 o
 -13  10  11       76.28       54.41     19.17 o
 -12  10  11      390.02      359.46     31.35 o
 -11  10  11       35.61       12.83     16.49 o
 -10  10  11       51.28       17.28     16.05 o
  -9  10  11      701.25      647.96     36.62 o
  -8  10  11        3.71       25.59     11.28 o
  -7  10  11      372.71      285.70     18.92 o
  -6  10  11      237.03      162.85     13.64 o
  -5  10  11       99.94       70.02      9.95 o
  -4  10  11       35.77       57.25      8.32 o
  -3  10  11       47.32       36.78      6.56 o
  -2  10  11      848.76      721.05     19.81 o
  -1  10  11       81.86       64.87      7.70 o
   0  10  11        0.38        6.40      6.42 o
   1  10  11       37.16       37.98      6.70 o
   2  10  11      876.46      677.94     20.33 o
   3  10  11       83.21       56.14      7.87 o
   4  10  11       77.05      112.28     10.80 o
   5  10  11       60.75       49.67      9.07 o
   6  10  11      184.67      111.76     11.72 o
   7  10  11      596.39      529.02     24.20 o
   8  10  11        2.50       12.86     12.89 o
   9  10  11      320.36      273.47     20.56 o
  10  10  11       81.42       73.46     14.69 o
  11  10  11       42.16       25.67     11.76 o
  12  10  11      446.56      468.71     26.38 o
  13  10  11       95.64      102.40     15.32 o
  14  10  11        2.89       14.33     14.53 o
  15  10  11       78.17       71.00     16.94 o
  16  10  11      153.00      138.36     38.21 o
  17  10  11       12.06       42.24     22.63 o
 -16  11  11      171.38      189.13     29.39 o
 -15  11  11       14.78       47.60     24.10 o
 -14  11  11       72.29       70.98     24.13 o
 -13  11  11       66.01       24.44     17.47 o
 -12  11  11       25.27       53.30     19.20 o
 -11  11  11       20.81       26.82     18.20 o
 -10  11  11       19.74        9.38     18.36 o
  -9  11  11       19.05       36.71     12.67 o
  -8  11  11       16.54       17.79     11.32 o
  -7  11  11      412.21      422.19     25.51 o
  -6  11  11      325.71      291.48     18.33 o
  -5  11  11      394.52      376.26     19.06 o
  -4  11  11      457.40      439.18     18.93 o
  -3  11  11       40.60       26.73      8.53 o
  -2  11  11      260.43      221.50     13.66 o
  -1  11  11       57.44       54.21      9.66 o
   0  11  11      291.54      260.65     17.88 o
   1  11  11       80.11       55.88      8.87 o
   2  11  11      251.73      195.26     11.59 o
   3  11  11       16.60       12.34      7.95 o
   4  11  11      420.44      349.05     24.71 o
   5  11  11      456.61      451.51     20.97 o
   6  11  11      282.00      277.73     22.30 o
   7  11  11      169.42      120.64     14.66 o
   8  11  11       22.71       27.95     12.67 o
   9  11  11       37.06       15.13     12.22 o
  10  11  11       31.57       14.92     13.93 o
  11  11  11       21.90       26.59     12.70 o
  12  11  11       35.22       19.06     12.78 o
  13  11  11      155.41      114.69     19.44 o
  14  11  11      101.00       62.24     17.88 o
  15  11  11       35.93       37.76     16.81 o
  16  11  11      126.12      117.10     20.19 o
 -15  12  11        7.76       13.24     22.07 o
 -14  12  11       61.89       93.17     30.92 o
 -13  12  11       48.67       54.64     22.43 o
 -12  12  11       11.65       25.83     19.03 o
 -11  12  11       15.80       20.88     19.27 o
 -10  12  11      482.16      561.51     42.08 o
  -9  12  11        8.30       23.15     13.51 o
  -8  12  11      343.26      328.87     24.77 o
  -7  12  11        3.72       14.10     11.46 o
  -6  12  11      349.34      360.91     27.43 o
  -5  12  11      142.54      115.17     13.29 o
  -4  12  11      398.20      460.36     21.32 o
  -3  12  11      230.16      205.34     13.91 o
  -2  12  11     5028.31     4567.63    124.39 o
  -1  12  11      139.69      129.54     13.29 o
   0  12  11        3.23       21.09      9.64 o
   1  12  11       93.37       90.21     11.01 o
   2  12  11     4711.26     4269.83    103.40 o
   3  12  11       98.97       84.37     10.05 o
   4  12  11      515.57      555.70     24.57 o
   5  12  11      154.10      140.11     14.77 o
   6  12  11      377.81      381.88     21.92 o
   7  12  11        9.08       10.37     11.08 o
   8  12  11      387.34      404.19     25.84 o
   9  12  11       18.76       23.55     13.42 o
  10  12  11      437.66      430.03     27.89 o
  11  12  11       23.13       17.18     12.95 o
  12  12  11       26.48       22.65     16.44 o
  13  12  11       20.06       17.24     16.91 o
  14  12  11       46.67       39.86     18.21 o
  15  12  11        3.84       33.67     18.16 o
 -14  13  11       50.82       36.85     23.36 o
 -13  13  11      162.13      177.65     31.93 o
 -12  13  11       14.26       55.72     22.60 o
 -11  13  11       16.94       12.79     21.29 o
 -10  13  11      130.53       97.80     23.64 o
  -9  13  11       51.34       55.43     15.69 o
  -8  13  11       32.91       31.65     13.68 o
  -7  13  11       57.43       54.29     14.08 o
  -6  13  11        4.52       29.82     12.43 o
  -5  13  11       45.67       55.55     14.10 o
  -4  13  11      430.60      516.26     23.40 o
  -3  13  11       46.32       28.83     10.80 o
  -2  13  11       38.37       51.86     11.83 o
  -1  13  11      273.37      269.63     17.77 o
   0  13  11      821.59      897.64     34.32 o
   1  13  11      163.53      196.27     14.91 o
   2  13  11       32.16       58.53     10.67 o
   3  13  11       18.94       18.68      9.46 o
   4  13  11      450.04      466.73     24.60 o
   5  13  11       36.35       25.68     11.35 o
   6  13  11        5.20       14.52     12.25 o
   7  13  11       24.64       23.61     12.00 o
   8  13  11       13.88       18.33     12.52 o
   9  13  11      117.40      107.37     16.79 o
  10  13  11      117.55       91.22     15.79 o
  11  13  11       38.67       67.93     21.18 o
  12  13  11        6.97       -2.49     16.58 o
  13  13  11       68.46       37.35     19.13 o
  14  13  11       36.45       47.30     20.33 o
 -13  14  11       75.93       53.74     27.18 o
 -12  14  11      112.39      104.58     28.87 o
 -11  14  11       26.32       48.96     25.95 o
 -10  14  11       29.68       43.18     20.83 o
  -9  14  11       82.80       69.19     16.56 o
  -8  14  11       37.44       43.92     15.43 o
  -7  14  11        6.62       41.55     14.72 o
  -6  14  11      913.53      914.67     42.29 o
  -5  14  11      262.34      310.72     31.45 o
  -4  14  11      216.46      225.51     18.30 o
  -3  14  11        9.50       23.59     11.36 o
  -2  14  11     3460.35     3324.98     98.14 o
  -1  14  11       73.40       73.15     14.18 o
   0  14  11       50.37       55.93     11.99 o
   1  14  11      122.43      129.85     16.87 o
   2  14  11     3504.30     3325.14     98.28 o
   3  14  11       16.09       33.88     12.02 o
   4  14  11      241.50      203.03     18.06 o
   5  14  11      110.01       99.00     15.40 o
   6  14  11      814.85      773.26     33.55 o
   7  14  11       14.20       35.92     13.77 o
   8  14  11       17.77       16.90     13.06 o
   9  14  11       51.55       35.32     15.40 o
  10  14  11       17.26       35.42     18.59 o
  11  14  11       11.00        9.73     20.06 o
  12  14  11      110.75       92.16     21.45 o
  13  14  11       77.98       84.69     22.39 o
 -12  15  11      147.00      190.02     36.10 o
 -11  15  11       59.69       78.88     26.07 o
 -10  15  11      149.93      180.96     29.15 o
  -9  15  11        9.32       25.02     17.56 o
  -8  15  11       18.66       45.54     17.14 o
  -7  15  11       58.53       78.03     18.53 o
  -6  15  11      302.55      367.57     34.83 o
  -5  15  11       15.34       19.16     16.20 o
  -4  15  11      103.15       91.95     19.17 o
  -3  15  11       83.57       85.59     16.19 o
  -2  15  11      909.22      915.94     36.04 o
  -1  15  11       10.29       26.69     12.42 o
   0  15  11      150.94      106.97     15.09 o
   1  15  11       20.37       37.87     12.89 o
   2  15  11     1047.70     1010.19     44.14 o
   3  15  11       35.10       47.43     17.12 o
   4  15  11      120.29       92.61     17.80 o
   5  15  11       11.21       18.86     13.29 o
   6  15  11      272.39      264.01     21.05 o
   7  15  11       23.97       15.85     14.58 o
   8  15  11       12.67       16.88     15.21 o
   9  15  11       19.33       47.16     18.40 o
  10  15  11      185.84      200.50     24.59 o
  11  15  11       24.35        3.54     18.94 o
  12  15  11      110.64       83.91     23.36 o
 -11  16  11       16.53       -5.38     27.55 o
 -10  16  11       34.94       14.83     22.99 o
  -9  16  11      129.83      125.33     26.37 o
  -8  16  11      584.65      553.28     54.48 o
  -7  16  11        1.69       28.98     22.09 o
  -6  16  11       37.55       52.99     20.75 o
  -5  16  11      211.13      184.79     23.58 o
  -4  16  11      296.63      292.70     28.99 o
  -3  16  11       28.14       45.27     16.35 o
  -2  16  11        5.13       19.06     13.59 o
  -1  16  11       44.69       46.16     13.66 o
   0  16  11       13.57       34.37     14.06 o
   1  16  11       49.45       74.48     14.93 o
   2  16  11        2.11       31.95     14.05 o
   3  16  11       32.46       20.27     17.62 o
   4  16  11      174.07      184.18     23.45 o
   5  16  11      147.47      102.61     23.08 o
   6  16  11       58.81       40.74     19.17 o
   7  16  11        4.04       12.54     18.22 o
   8  16  11      742.18      784.54     41.04 o
   9  16  11      187.78      162.77     22.43 o
  10  16  11       16.10       15.47     19.51 o
  11  16  11       39.32       12.14     20.05 o
  -9  17  11        9.91       50.42     27.25 o
  -8  17  11        0.62       81.98     29.06 o
  -7  17  11        8.73       30.21     26.72 o
  -6  17  11      208.33      220.38     34.79 o
  -5  17  11       85.53       82.79     25.59 o
  -4  17  11       59.04       46.04     23.49 o
  -3  17  11       18.05       51.09     23.00 o
  -2  17  11       47.33       55.07     19.26 o
  -1  17  11        7.56       17.03     15.81 o
   0  17  11      498.21      565.85     31.93 o
   1  17  11        3.13       21.31     18.21 o
   2  17  11       46.08       25.32     23.83 o
   3  17  11        8.51       56.09     24.89 o
   4  17  11      101.81       71.61     25.24 o
   5  17  11       35.05       37.71     23.53 o
   6  17  11      295.79      288.17     32.16 o
   7  17  11        4.95       11.57     22.60 o
   8  17  11        1.48       -0.66     20.44 o
   9  17  11        7.38       40.62     22.16 o
  -7  18  11       10.88       16.60     30.83 o
  -6  18  11       52.38        9.98     28.89 o
  -5  18  11       20.64       11.30     31.94 o
  -4  18  11       91.25      119.52     30.25 o
  -3  18  11       50.15       49.28     26.50 o
  -2  18  11      223.33      221.76     27.48 o
  -1  18  11        4.12       -2.05     17.30 o
   0  18  11        0.06       -2.86     17.20 o
   1  18  11        9.32       28.51     19.41 o
   2  18  11      196.05      126.38     29.30 o
   3  18  11       60.75       56.86     26.74 o
   4  18  11       38.91       58.51     28.27 o
   5  18  11       35.04        3.96     24.62 o
   6  18  11       52.21       66.33     24.86 o
   7  18  11       21.37       44.96     26.03 o
  -3  19  11       12.35       28.37     26.88 o
  -2  19  11        6.99        9.65     27.94 o
  -1  19  11        9.43       16.30     21.91 o
   0  19  11        8.24       20.46     21.77 o
   1  19  11        5.90       22.13     25.22 o
   2  19  11        3.19       55.39     26.23 o
   3  19  11        8.10      -20.07     25.99 o
 -19   0  12      206.06      193.24     45.93 o
 -18   0  12       34.77       41.67     31.82 o
 -17   0  12       65.44       31.82     29.20 o
 -16   0  12      279.98      283.79     51.84 o
 -15   0  12      157.31      209.50     30.85 o
 -14   0  12     1521.31     1602.06    104.14 o
 -13   0  12      142.00      178.30     27.72 o
 -12   0  12      156.24      142.62     21.59 o
 -11   0  12       17.94       15.29     17.74 o
 -10   0  12     1575.26     1634.41     88.41 o
  -9   0  12       44.21       48.96     16.41 o
  -8   0  12      727.90      763.28     54.55 o
  -7   0  12       23.08       29.95      7.86 o
  -6   0  12     1025.87     1055.88     40.62 o
  -5   0  12        1.10       12.51      8.01 o
  -4   0  12       15.50       12.41      6.14 o
  -3   0  12       60.24       52.70      8.38 o
  -2   0  12     4252.51     5041.85    130.69 o
  -1   0  12        0.53        3.81      4.57 o
   0   0  12        0.55        1.90      4.51 o
   1   0  12        0.29       -5.35      4.24 o
   2   0  12     3664.86     4658.50    106.36 o
   3   0  12      128.68      135.33      9.26 o
   4   0  12       19.19       21.53      5.05 o
   5   0  12        0.66        4.14      4.95 o
   6   0  12     1045.45     1077.83     30.92 o
   7   0  12       14.31       11.38      5.34 o
   8   0  12      715.36      744.82     24.73 o
   9   0  12       28.18       34.05      9.29 o
  10   0  12     1427.22     1453.38     57.64 o
  11   0  12       11.02        8.67      9.90 o
  12   0  12      180.52      207.18     24.98 o
  13   0  12       77.98       36.21     20.23 o
  14   0  12     1533.66     1678.95     82.40 o
  15   0  12       96.29       93.85     20.55 o
  16   0  12      237.81      245.10     35.04 o
  17   0  12       26.88       83.81     30.66 o
  18   0  12       18.56        3.78     22.77 o
  19   0  12      121.01       80.82     24.49 o
 -19   1  12       23.44       34.32     22.72 o
 -18   1  12      131.54      110.84     42.32 o
 -17   1  12       64.54       53.01     21.59 o
 -16   1  12      211.61      228.70     32.58 o
 -15   1  12       31.53       45.64     15.24 o
 -14   1  12        1.48        0.37     11.49 o
 -13   1  12       16.38        5.75     11.17 o
 -12   1  12       36.99       61.27     12.82 o
 -11   1  12       32.71       18.92     10.17 o
 -10   1  12        0.51       21.27     10.33 o
  -9   1  12        2.97        9.07      9.05 o
  -8   1  12      484.00      553.14     27.70 o
  -7   1  12       95.99       88.69      8.39 o
  -6   1  12     4382.78     4306.06    101.79 o
  -5   1  12        9.30       14.71      4.79 o
  -4   1  12      188.26      230.12      8.20 o
  -3   1  12       20.17       23.08      4.58 o
  -2   1  12     2717.98     3016.79     57.93 o
  -1   1  12      182.18      184.55      6.57 o
   0   1  12     2665.21     2716.82     50.11 o
   1   1  12      124.42      131.70      7.32 o
   2   1  12     2601.19     2961.30     50.79 o
   3   1  12        9.60       14.50      3.47 o
   4   1  12      195.81      217.03      7.32 o
   5   1  12       10.18        6.74      3.44 o
   6   1  12     4512.33     4486.37     78.71 o
   7   1  12      143.86      162.61      7.06 o
   8   1  12      441.51      449.41     13.61 o
   9   1  12        6.96        3.82      6.34 o
  10   1  12        0.69       14.01      7.18 o
  11   1  12       14.69        7.73      6.91 o
  12   1  12       33.53       42.62      8.40 o
  13   1  12       17.92       23.54      8.33 o
  14   1  12        3.64       11.66     10.11 o
  15   1  12       14.62       30.30     11.11 o
  16   1  12      222.66      217.85     20.82 o
  17   1  12       35.08       39.54     13.89 o
  18   1  12      133.08      109.45     17.93 o
  19   1  12        9.92       14.93     15.07 o
 -19   2  12       12.46       63.29     24.24 o
 -18   2  12      500.10      571.41     51.60 o
 -17   2  12       17.32       14.55     20.13 o
 -16   2  12       29.83       41.75     18.54 o
 -15   2  12       47.59       32.75     17.19 o
 -14   2  12        8.35       23.07     15.99 o
 -13   2  12       71.20       79.13     17.46 o
 -12   2  12        0.30        7.59     11.65 o
 -11   2  12      100.49       93.48     14.79 o
 -10   2  12       59.15       85.86     18.50 o
  -9   2  12       52.48       59.90     11.14 o
  -8   2  12       62.96       81.54     12.03 o
  -7   2  12      158.40      143.36      9.47 o
  -6   2  12     1520.29     1667.39     40.78 o
  -5   2  12       35.71       26.30      5.01 o
  -4   2  12      141.75      139.67      6.88 o
  -3   2  12       12.01       16.94      3.80 o
  -2   2  12    15296.67    16379.79    293.83 o
  -1   2  12      114.44      119.30      5.80 o
   0   2  12        2.99        4.55      3.21 o
   1   2  12       51.35       50.90      4.07 o
   2   2  12    15458.64    16881.37    281.78 o
   3   2  12        5.51       15.95      3.45 o
   4   2  12      155.96      148.64      6.74 o
   5   2  12       17.68       15.95      4.12 o
   6   2  12     1196.75     1356.65     26.56 o
   7   2  12      117.55      122.32      8.33 o
   8   2  12       62.64       69.46      7.00 o
   9   2  12       24.51       21.51      6.53 o
  10   2  12       44.38       38.23      7.59 o
  11   2  12       87.61       92.39      9.77 o
  12   2  12        0.56        4.50      7.21 o
  13   2  12       40.24       42.90      9.28 o
  14   2  12        3.99       21.63      9.99 o
  15   2  12       72.21       89.91     13.91 o
  16   2  12       31.69       51.48     14.27 o
  17   2  12        7.67       16.13     13.21 o
  18   2  12      495.50      508.54     57.81 o
  19   2  12       30.23        9.05     15.13 o
 -19   3  12       22.06       22.53     20.84 o
 -18   3  12       38.46        8.15     21.63 o
 -17   3  12       21.46       28.50     21.18 o
 -16   3  12       42.11       41.22     16.77 o
 -15   3  12        2.86       16.20     12.52 o
 -14   3  12      142.48      165.79     17.53 o
 -13   3  12       24.20       16.71     14.05 o
 -12   3  12       22.29       24.49     13.28 o
 -11   3  12       15.61       17.40     12.70 o
 -10   3  12      967.31     1001.90     46.32 o
  -9   3  12       15.18       27.80      9.85 o
  -8   3  12       22.60       20.62      9.30 o
  -7   3  12      126.45      111.74      9.64 o
  -6   3  12     1275.09     1417.94     33.96 o
  -5   3  12      212.74      206.33      8.75 o
  -4   3  12     3316.50     3396.02     66.23 o
  -3   3  12       26.44       32.67      5.16 o
  -2   3  12       74.15      122.66      5.73 o
  -1   3  12        7.79       15.32      3.34 o
   0   3  12     1359.62     1464.26     26.77 o
   1   3  12       14.09       18.33      3.61 o
   2   3  12       88.81      148.20      8.29 o
   3   3  12       14.60       27.17      4.04 o
   4   3  12     3242.83     3274.43     56.02 o
   5   3  12       88.40       74.90      5.26 o
   6   3  12     1171.50     1286.73     24.82 o
   7   3  12      131.02      150.25      8.01 o
   8   3  12       21.79       13.88      6.33 o
   9   3  12        8.42        8.95      6.58 o
  10   3  12     1055.99     1052.98     30.89 o
  11   3  12       17.45       23.38      7.61 o
  12   3  12       20.57       25.99      8.07 o
  13   3  12       11.49       11.93      8.24 o
  14   3  12      159.97      159.36     15.98 o
  15   3  12        4.47        1.51     12.00 o
  16   3  12       55.75       53.90     13.84 o
  17   3  12       19.38       44.80     14.69 o
  18   3  12       20.80       25.66     16.02 o
  19   3  12       17.37       29.62     17.32 o
 -19   4  12       93.23      139.49     29.99 o
 -18   4  12        7.10       20.55     22.47 o
 -17   4  12       91.62      142.34     29.24 o
 -16   4  12      104.99       99.73     17.52 o
 -15   4  12       56.74       71.76     15.90 o
 -14   4  12       27.00       45.91     14.78 o
 -13   4  12       20.86       19.19     12.43 o
 -12   4  12       53.41       55.00     14.94 o
 -11   4  12      138.82      135.82     17.35 o
 -10   4  12       12.02        2.01     11.43 o
  -9   4  12       38.21       35.03     11.73 o
  -8   4  12     1173.19     1236.24     54.32 o
  -7   4  12      106.95       99.48      8.91 o
  -6   4  12     3139.93     3474.51     74.67 o
  -5   4  12      196.39      204.89     12.06 o
  -4   4  12      139.55      143.03      6.65 o
  -3   4  12        9.92        9.46      3.92 o
  -2   4  12     1551.25     1657.72     32.03 o
  -1   4  12       56.62       48.56      5.50 o
   0   4  12        5.45        6.09      3.56 o
   1   4  12       69.46       67.83      4.96 o
   2   4  12     1551.03     1626.13     30.02 o
   3   4  12       22.59       17.67      4.11 o
   4   4  12      167.05      170.13      7.37 o
   5   4  12       95.57       79.39      6.52 o
   6   4  12     3117.65     3369.84     63.56 o
   7   4  12       54.33       36.99      6.43 o
   8   4  12     1026.23     1148.12     30.66 o
   9   4  12       22.58       23.63      6.99 o
  10   4  12       23.97       27.97      7.68 o
  11   4  12      297.85      329.14     19.30 o
  12   4  12       31.93       46.11      9.46 o
  13   4  12       35.08       51.46      9.84 o
  14   4  12       18.70       34.71     10.95 o
  15   4  12       58.59       49.40     13.77 o
  16   4  12       83.10       65.62     15.53 o
  17   4  12       39.80       56.87     16.86 o
  18   4  12        3.52       17.22     16.23 o
  19   4  12      223.93      227.67     36.78 o
 -19   5  12       48.93       47.95     24.92 o
 -18   5  12       85.81       48.61     27.89 o
 -17   5  12      193.21      245.04     38.93 o
 -16   5  12       94.16       92.53     17.95 o
 -15   5  12       18.96       47.48     16.07 o
 -14   5  12     1787.83     1806.64     76.75 o
 -13   5  12       29.28       46.36     14.44 o
 -12   5  12        0.73       26.21     12.49 o
 -11   5  12       48.90       14.28     12.94 o
 -10   5  12      150.54      132.95     17.97 o
  -9   5  12      153.70      156.23     18.85 o
  -8   5  12       18.24       39.06     12.75 o
  -7   5  12       67.31       92.90     14.51 o
  -6   5  12      286.91      362.68     24.44 o
  -5   5  12       10.36       15.67      4.72 o
  -4   5  12      390.53      381.82     10.90 o
  -3   5  12       20.61       16.90      4.26 o
  -2   5  12      108.51      129.38      6.56 o
  -1   5  12       21.11       13.77      3.81 o
   0   5  12      138.11      151.67      7.75 o
   1   5  12       49.75       48.34      4.98 o
   2   5  12      136.59      154.37      7.00 o
   3   5  12       12.88        9.29      4.08 o
   4   5  12      364.34      341.25     12.38 o
   5   5  12        5.08       15.92      4.25 o
   6   5  12      285.71      339.02     13.89 o
   7   5  12       32.14       30.27      6.99 o
   8   5  12       14.02       10.27      6.79 o
   9   5  12       75.64       57.68      8.40 o
  10   5  12      189.52      170.35     12.14 o
  11   5  12      111.97      128.58     12.79 o
  12   5  12        1.59       23.72      8.92 o
  13   5  12       66.73       76.21     11.76 o
  14   5  12     1751.50     1803.46     58.84 o
  15   5  12        7.88        4.94     12.20 o
  16   5  12       91.08       70.26     21.13 o
  17   5  12       99.96       81.68     19.47 o
  18   5  12       52.17       59.82     18.94 o
  19   5  12       47.86       58.99     19.19 o
 -18   6  12      267.28      311.13     38.46 o
 -17   6  12      112.76      105.88     29.76 o
 -16   6  12        4.15       24.09     16.07 o
 -15   6  12      116.27       93.93     17.66 o
 -14   6  12       59.71      115.28     19.07 o
 -13   6  12      388.67      431.44     31.28 o
 -12   6  12      146.33      158.89     20.72 o
 -11   6  12      286.19      320.53     24.35 o
 -10   6  12     1360.55     1253.43     52.59 o
  -9   6  12       91.05       67.33     15.05 o
  -8   6  12        4.10       13.26     13.28 o
  -7   6  12       16.24       24.44      8.95 o
  -6   6  12      346.88      353.59     17.22 o
  -5   6  12       72.36       79.25      7.03 o
  -4   6  12      147.77      151.30      8.04 o
  -3   6  12       47.12       47.75      5.52 o
  -2   6  12       29.80       13.30      4.47 o
  -1   6  12       82.22       73.82      6.35 o
   0   6  12        1.37        4.39      3.97 o
   1   6  12       38.34       38.85      4.64 o
   2   6  12       19.36       10.58      4.37 o
   3   6  12       71.33       67.97      5.76 o
   4   6  12      115.57      133.14      7.39 o
   5   6  12      106.46      110.56      7.80 o
   6   6  12      328.20      301.93     13.63 o
   7   6  12       26.58       28.19      8.82 o
   8   6  12        2.77       16.32      7.22 o
   9   6  12      130.32      129.25     10.91 o
  10   6  12     1304.14     1233.55     40.65 o
  11   6  12      120.16      100.90     11.68 o
  12   6  12       88.60       89.76     12.28 o
  13   6  12      167.09      115.09     17.96 o
  14   6  12       28.79       31.02     10.61 o
  15   6  12      274.12      278.52     34.47 o
  16   6  12        7.42       31.37     16.34 o
  17   6  12       57.14       27.47     16.23 o
  18   6  12      310.16      313.48     29.13 o
 -18   7  12       99.89      104.52     31.36 o
 -17   7  12        9.86      -22.89     16.96 o
 -16   7  12       60.37      108.30     20.76 o
 -15   7  12      179.97      177.13     23.18 o
 -14   7  12      433.44      478.33     38.26 o
 -13   7  12      141.06      148.86     20.87 o
 -12   7  12      142.53      129.37     19.54 o
 -11   7  12       34.75       57.78     18.51 o
 -10   7  12      586.76      495.31     32.07 o
  -9   7  12       19.64       17.03     12.50 o
  -8   7  12      209.97      266.78     19.74 o
  -7   7  12       79.72       81.94     13.09 o
  -6   7  12     2607.50     2503.64     73.97 o
  -5   7  12       87.04       87.64      8.86 o
  -4   7  12     1077.72     1047.20     23.99 o
  -3   7  12       90.71       86.14      6.28 o
  -2   7  12        1.14       12.96      4.61 o
  -1   7  12       30.41       36.96      4.80 o
   0   7  12       11.47        1.20      4.10 o
   1   7  12       68.80       81.97      5.62 o
   2   7  12        2.73        8.23      5.31 o
   3   7  12       71.61       71.85      6.34 o
   4   7  12     1071.26     1017.36     26.69 o
   5   7  12       59.21       47.19      7.38 o
   6   7  12     2777.42     2490.23     64.66 o
   7   7  12       85.73       76.01      9.18 o
   8   7  12      167.82      155.53     12.44 o
   9   7  12       47.29       60.31     10.08 o
  10   7  12      591.45      536.55     23.67 o
  11   7  12       15.06       15.53     10.06 o
  12   7  12       89.40       58.05     13.44 o
  13   7  12       63.84       39.77     12.29 o
  14   7  12      396.41      367.45     34.82 o
  15   7  12      115.45       81.83     14.35 o
  16   7  12       58.68       75.34     19.89 o
  17   7  12       20.23       26.86     19.10 o
  18   7  12       85.28       94.14     23.31 o
 -18   8  12       25.63       28.32     23.30 o
 -17   8  12       26.20       31.81     18.55 o
 -16   8  12      103.88      113.87     20.55 o
 -15   8  12       28.05       47.72     17.90 o
 -14   8  12      172.11      164.96     24.25 o
 -13   8  12       55.30       56.23     18.06 o
 -12   8  12      208.89      212.75     24.17 o
 -11   8  12       30.27       18.05     14.39 o
 -10   8  12      322.23      254.56     25.43 o
  -9   8  12       65.38       42.29     14.94 o
  -8   8  12      539.67      441.63     23.90 o
  -7   8  12       56.67       60.59     10.32 o
  -6   8  12       95.85       63.73     10.03 o
  -5   8  12       31.14       22.86      6.63 o
  -4   8  12        1.94        5.13      4.94 o
  -3   8  12       13.55       10.33      5.22 o
  -2   8  12     2390.67     2163.22     38.33 o
  -1   8  12        8.33        8.82      4.71 o
   0   8  12        9.07        2.61      4.76 o
   1   8  12        4.24        1.65      4.84 o
   2   8  12     2268.94     1987.58     43.60 o
   3   8  12       27.23       35.75      6.69 o
   4   8  12        0.81        3.57      6.59 o
   5   8  12       75.62       76.48      9.86 o
   6   8  12       76.24       40.55      8.61 o
   7   8  12       57.19       42.67      9.04 o
   8   8  12      611.32      587.24     25.43 o
   9   8  12      149.63      124.32     16.09 o
  10   8  12      241.31      217.97     18.46 o
  11   8  12       55.34       60.75     12.28 o
  12   8  12      277.33      286.83     23.18 o
  13   8  12       25.18       37.30     12.29 o
  14   8  12      236.18      247.13     20.93 o
  15   8  12       68.41       36.51     14.70 o
  16   8  12      121.77      109.27     18.84 o
  17   8  12       12.05       -1.24     18.99 o
  18   8  12       43.69       45.85     22.05 o
 -17   9  12       14.28       25.99     19.95 o
 -16   9  12        5.81       31.66     18.95 o
 -15   9  12        9.41       20.79     17.24 o
 -14   9  12      203.53      186.64     24.64 o
 -13   9  12       12.96       25.37     17.36 o
 -12   9  12       84.39       82.39     24.86 o
 -11   9  12       12.37       26.81     16.46 o
 -10   9  12      993.25      835.80     51.03 o
  -9   9  12      186.18      171.39     22.02 o
  -8   9  12      161.84      208.79     18.96 o
  -7   9  12      208.83      179.92     14.70 o
  -6   9  12      224.35      308.09     17.53 o
  -5   9  12      195.65      180.70     11.82 o
  -4   9  12      619.66      567.72     19.49 o
  -3   9  12       42.73       23.44      5.97 o
  -2   9  12        0.88       -3.02      5.63 o
  -1   9  12      114.00       98.82      7.82 o
   0   9  12      394.12      380.12     13.08 o
   1   9  12       47.54       37.81      6.70 o
   2   9  12        0.55       -2.68      5.76 o
   3   9  12      103.80      101.57      8.36 o
   4   9  12      694.62      655.29     23.55 o
   5   9  12      180.87      158.03     12.76 o
   6   9  12      171.49      236.25     25.42 o
   7   9  12      163.88      145.77     13.52 o
   8   9  12       81.87       99.64     12.98 o
   9   9  12      100.05       73.26     13.16 o
  10   9  12     1040.73      849.76     37.80 o
  11   9  12        8.47        4.81     10.51 o
  12   9  12       47.75       34.50     12.51 o
  13   9  12       18.38       21.06     11.85 o
  14   9  12      234.91      143.74     18.14 o
  15   9  12        6.02       11.20     15.58 o
  16   9  12        3.65       21.99     17.33 o
  17   9  12       11.18        2.48     20.29 o
 -16  10  12      364.68      365.53     45.41 o
 -15  10  12       13.48        9.55     18.85 o
 -14  10  12      334.49      364.01     32.56 o
 -13  10  12       48.22       45.29     18.99 o
 -12  10  12      558.41      565.29     51.71 o
 -11  10  12       66.51       61.41     18.22 o
 -10  10  12      570.67      473.93     35.32 o
  -9  10  12        0.84       48.63     16.09 o
  -8  10  12       57.52       44.10     11.51 o
  -7  10  12       48.46       76.08     12.21 o
  -6  10  12     3163.69     2936.47     87.63 o
  -5  10  12       64.90       67.77     11.00 o
  -4  10  12       10.19       11.15      8.25 o
  -3  10  12       93.04       85.75      7.86 o
  -2  10  12       14.72       15.87      7.05 o
  -1  10  12      101.84       93.32     11.14 o
   0  10  12       11.36       -3.01      7.49 o
   1  10  12       45.19       28.32      7.17 o
   2  10  12       35.69       25.73      7.12 o
   3  10  12       38.83       30.38      7.28 o
   4  10  12        5.07       12.49      7.85 o
   5  10  12       43.56       36.39      9.14 o
   6  10  12     3204.58     2901.38     78.98 o
   7  10  12       26.07       18.06     10.09 o
   8  10  12      129.85      118.22     17.19 o
   9  10  12        1.54       14.58     12.06 o
  10  10  12      522.74      407.38     25.93 o
  11  10  12       72.97       85.86     14.90 o
  12  10  12      554.45      481.60     27.26 o
  13  10  12       28.04       25.41     13.34 o
  14  10  12      305.85      283.41     25.71 o
  15  10  12       15.55       63.09     17.00 o
  16  10  12      402.70      408.89     44.96 o
 -16  11  12        2.20       24.10     21.71 o
 -15  11  12       25.11        6.83     20.17 o
 -14  11  12       54.01       48.31     22.64 o
 -13  11  12        2.41       44.22     19.23 o
 -12  11  12       25.74       30.63     23.24 o
 -11  11  12       66.38       82.21     20.18 o
 -10  11  12      149.50      237.25     28.14 o
  -9  11  12       56.06       57.71     17.77 o
  -8  11  12      897.96      889.48     37.72 o
  -7  11  12       30.71       53.19     12.34 o
  -6  11  12      580.29      475.47     32.44 o
  -5  11  12        5.94        7.83      9.79 o
  -4  11  12       92.57       58.65     10.81 o
  -3  11  12      151.35      118.14     11.35 o
  -2  11  12        4.94        9.32     10.04 o
  -1  11  12       73.54       68.19     10.54 o
   0  11  12      434.94      358.01     17.53 o
   1  11  12       80.76       78.21     10.25 o
   2  11  12        4.97      -11.66      7.60 o
   3  11  12      126.12       98.21     10.75 o
   4  11  12      181.80      100.16     12.33 o
   5  11  12       11.20       14.75      9.25 o
   6  11  12      568.10      468.82     22.30 o
   7  11  12       27.77       19.19     11.05 o
   8  11  12     1036.99      972.34     41.80 o
   9  11  12       34.57       27.81     13.01 o
  10  11  12      135.16      151.59     18.40 o
  11  11  12       46.12       63.35     15.73 o
  12  11  12       46.08       43.05     14.52 o
  13  11  12        4.75       27.04     16.46 o
  14  11  12       67.67       35.03     16.81 o
  15  11  12       50.41       51.86     17.72 o
  16  11  12        1.43       24.70     17.50 o
 -15  12  12       12.69       18.50     22.69 o
 -14  12  12      107.21       80.05     25.21 o
 -13  12  12       83.10      132.60     27.11 o
 -12  12  12       71.59      107.03     22.89 o
 -11  12  12       85.29      136.63     25.07 o
 -10  12  12      986.25      921.39     54.97 o
  -9  12  12       29.30       32.50     17.09 o
  -8  12  12       10.80       30.96     13.09 o
  -7  12  12       49.45       57.24     13.45 o
  -6  12  12      227.72      198.38     17.70 o
  -5  12  12      184.13      185.35     16.19 o
  -4  12  12      228.96      191.34     17.33 o
  -3  12  12      114.69       98.65     12.94 o
  -2  12  12        0.06       26.20     10.41 o
  -1  12  12      124.37       65.22     13.54 o
   0  12  12        0.51       20.48      9.59 o
   1  12  12      182.57      159.96     13.60 o
   2  12  12        0.10       14.71      8.99 o
   3  12  12      139.34      143.43     12.69 o
   4  12  12      420.89      397.60     22.21 o
   5  12  12       92.61       82.52     12.32 o
   6  12  12      260.08      223.48     20.57 o
   7  12  12       59.63       29.79     12.03 o
   8  12  12       10.26       35.12     14.50 o
   9  12  12       19.13       23.95     13.14 o
  10  12  12     1031.16      905.94     53.27 o
  11  12  12       49.21       31.08     14.45 o
  12  12  12       96.07       61.88     18.03 o
  13  12  12       42.45       50.29     18.32 o
  14  12  12      104.26       77.77     19.73 o
  15  12  12        5.24        3.69     17.98 o
 -14  13  12      531.96      599.39     50.60 o
 -13  13  12        5.38       26.97     32.88 o
 -12  13  12       85.66       67.39     25.21 o
 -11  13  12       12.09        3.12     20.45 o
 -10  13  12        6.63       18.72     18.52 o
  -9  13  12       78.66       88.94     18.78 o
  -8  13  12       13.79       21.74     13.54 o
  -7  13  12       57.52       53.97     14.35 o
  -6  13  12      213.39      217.33     22.86 o
  -5  13  12       62.91       76.70     14.89 o
  -4  13  12      183.72      224.78     20.18 o
  -3  13  12      266.33      269.92     17.99 o
  -2  13  12     1084.99     1002.92     36.70 o
  -1  13  12       86.54       80.18     13.43 o
   0  13  12      595.29      565.24     27.10 o
   1  13  12       35.48       47.05     11.17 o
   2  13  12     1227.71     1167.51     37.52 o
   3  13  12      123.67      112.53     14.57 o
   4  13  12      163.23      136.50     16.33 o
   5  13  12       86.28       91.54     14.57 o
   6  13  12      188.39      159.06     18.83 o
   7  13  12       34.51        7.63     12.17 o
   8  13  12       20.61       47.85     14.56 o
   9  13  12       37.30       37.86     14.43 o
  10  13  12        5.63       14.19     14.98 o
  11  13  12       11.40       19.84     16.70 o
  12  13  12       68.26       76.47     20.25 o
  13  13  12        4.72        4.15     17.32 o
  14  13  12      555.57      511.14     37.73 o
 -13  14  12       17.39       45.73     32.44 o
 -12  14  12       73.96       88.50     28.49 o
 -11  14  12       31.97       14.00     22.27 o
 -10  14  12      174.37      181.94     28.57 o
  -9  14  12      112.06       87.53     20.84 o
  -8  14  12       40.43       43.11     15.92 o
  -7  14  12       47.73       59.08     17.52 o
  -6  14  12      603.82      618.48     33.95 o
  -5  14  12        9.77       26.40     15.65 o
  -4  14  12       18.23       22.67     14.33 o
  -3  14  12       77.36       79.49     13.68 o
  -2  14  12       39.59       29.05     12.53 o
  -1  14  12      329.36      292.10     19.55 o
   0  14  12       22.29       59.08     12.96 o
   1  14  12      371.12      358.48     21.96 o
   2  14  12       22.17       38.59     13.15 o
   3  14  12       34.50       27.79     14.80 o
   4  14  12       29.74       23.35     13.08 o
   5  14  12       23.86        6.49     13.66 o
   6  14  12      551.84      647.99     31.14 o
   7  14  12       28.48       34.07     14.07 o
   8  14  12       56.57       53.39     14.77 o
   9  14  12       45.68       56.59     16.78 o
  10  14  12      121.21      112.85     21.22 o
  11  14  12       45.86       24.71     18.69 o
  12  14  12      117.75      106.71     23.27 o
  13  14  12       21.93       27.89     19.69 o
 -12  15  12       99.58      105.54     30.28 o
 -11  15  12       86.66       77.85     28.57 o
 -10  15  12       14.78        8.65     21.60 o
  -9  15  12       16.32       18.72     21.74 o
  -8  15  12       81.36       62.81     18.78 o
  -7  15  12       54.56       56.51     18.32 o
  -6  15  12       22.87       52.28     19.23 o
  -5  15  12      158.84      139.83     24.25 o
  -4  15  12       35.46       36.90     17.81 o
  -3  15  12       92.04      127.22     18.77 o
  -2  15  12       95.73      118.74     15.86 o
  -1  15  12       70.52       74.75     14.07 o
   0  15  12       44.66       32.95     12.85 o
   1  15  12      142.72      112.92     15.35 o
   2  15  12       85.06      113.15     17.64 o
   3  15  12      158.73      150.90     20.96 o
   4  15  12       55.39       47.02     16.38 o
   5  15  12       81.18       61.98     14.61 o
   6  15  12       39.81       61.41     17.71 o
   7  15  12       77.49       57.61     16.46 o
   8  15  12      150.63      138.51     19.72 o
   9  15  12       22.95       25.62     18.05 o
  10  15  12        9.02        1.37     18.37 o
  11  15  12       41.82       73.98     24.97 o
  12  15  12      142.25      145.28     25.75 o
 -10  16  12      272.77      267.07     40.62 o
  -9  16  12      124.87      145.66     30.98 o
  -8  16  12       17.41       45.07     26.38 o
  -7  16  12       35.29        0.88     22.67 o
  -6  16  12      270.53      237.69     29.43 o
  -5  16  12        6.61       22.47     20.05 o
  -4  16  12       20.03       50.31     19.87 o
  -3  16  12       96.03      118.15     19.52 o
  -2  16  12      693.43      681.64     31.55 o
  -1  16  12       32.58       36.11     14.38 o
   0  16  12        8.08        8.69     13.91 o
   1  16  12       17.29       39.86     14.09 o
   2  16  12      657.79      613.57     71.53 o
   3  16  12       65.89       55.14     20.97 o
   4  16  12       40.05       64.20     22.54 o
   5  16  12        5.26      -12.21     19.41 o
   6  16  12      295.36      211.49     41.79 o
   7  16  12       20.37       38.36     20.02 o
   8  16  12       10.28       24.41     19.34 o
   9  16  12       51.15       54.51     24.07 o
  10  16  12      235.17      230.91     28.46 o
  -8  17  12       78.96       83.18     30.76 o
  -7  17  12      176.51      174.70     32.76 o
  -6  17  12      385.97      441.97     88.41 o
  -5  17  12       70.63       75.45     29.86 o
  -4  17  12      241.14      305.93     33.23 o
  -3  17  12       16.47       45.58     23.25 o
  -2  17  12       18.09       26.77     20.34 o
  -1  17  12       11.00       51.86     16.77 o
   0  17  12      890.06      964.45     43.52 o
   1  17  12       13.58       61.58     20.26 o
   2  17  12       16.69        5.14     22.28 o
   3  17  12       20.97       29.13     24.83 o
   4  17  12      216.60      221.60     29.56 o
   5  17  12      105.27      133.24     28.86 o
   6  17  12      483.45      520.72     40.87 o
   7  17  12      100.73      141.54     27.44 o
   8  17  12      111.75       73.47     22.69 o
  -6  18  12        9.24        2.73     29.68 o
  -5  18  12      103.99      181.31     38.66 o
  -4  18  12      270.60      337.32     67.78 o
  -3  18  12      120.74      111.57     42.52 o
  -2  18  12       20.06       41.49     22.27 o
  -1  18  12       13.47        3.76     18.06 o
   0  18  12        5.79       17.76     19.48 o
   1  18  12       23.05       22.19     20.79 o
   2  18  12       22.34       42.15     25.57 o
   3  18  12      158.26      181.26     32.49 o
   4  18  12      288.13      257.51     37.52 o
   5  18  12       53.11       18.55     25.84 o
   6  18  12        5.07       61.26     26.91 o
  -1  19  12       23.31       37.23     23.07 o
   0  19  12        5.75       18.02     25.75 o
   1  19  12       27.36       26.77     27.17 o
 -19   1  13      113.67      123.59     29.90 o
 -18   1  13       73.11       56.92     26.45 o
 -17   1  13       20.92       45.88     22.73 o
 -16   1  13      306.69      290.08     30.67 o
 -15   1  13       68.30       74.15     25.38 o
 -14   1  13        1.15       20.65     15.08 o
 -13   1  13       46.12       37.04     16.96 o
 -12   1  13       68.86       81.41     19.48 o
 -11   1  13      155.44      163.34     16.78 o
 -10   1  13      188.57      177.30     18.95 o
  -9   1  13       60.23       50.04     11.58 o
  -8   1  13       15.63       33.78     10.12 o
  -7   1  13        7.79       12.47      5.79 o
  -6   1  13      543.66      625.12     20.70 o
  -5   1  13       22.12       22.81      5.52 o
  -4   1  13       50.00       52.13      4.60 o
  -3   1  13       90.47      104.51      6.00 o
  -2   1  13     3320.91     3530.10     63.94 o
  -1   1  13       29.19       27.87      3.69 o
   0   1  13       18.64       40.62      4.49 o
   1   1  13       34.83       35.90      4.78 o
   2   1  13     3436.72     3601.86     60.09 o
   3   1  13       43.97       43.21      4.25 o
   4   1  13       63.42       68.55      5.79 o
   5   1  13       24.29       26.26      4.10 o
   6   1  13      565.94      622.18     14.63 o
   7   1  13        5.06        2.28      4.01 o
   8   1  13       29.70       21.68      6.47 o
   9   1  13       29.87       26.77      7.34 o
  10   1  13      158.86      143.64     11.25 o
  11   1  13      149.35      157.12     12.11 o
  12   1  13       82.91       76.94     10.12 o
  13   1  13       20.01       21.62      7.76 o
  14   1  13        1.30       15.90     10.73 o
  15   1  13      142.91      155.76     16.93 o
  16   1  13      380.78      393.34     32.01 o
  17   1  13        8.83       28.95     14.75 o
  18   1  13       68.34       87.63     17.26 o
  19   1  13       70.03       55.81     16.55 o
 -19   2  13       12.63        2.84     22.15 o
 -18   2  13       10.09       23.07     23.66 o
 -17   2  13        2.01       15.37     21.46 o
 -16   2  13       60.14       44.02     15.75 o
 -15   2  13      143.84      176.62     22.04 o
 -14   2  13       76.77       61.29     15.50 o
 -13   2  13      281.25      325.99     31.75 o
 -12   2  13      475.34      466.26     29.91 o
 -11   2  13      119.57       87.23     24.24 o
 -10   2  13        0.72        6.73     11.08 o
  -9   2  13      208.64      215.35     17.83 o
  -8   2  13     2039.89     2203.36     81.47 o
  -7   2  13      100.01      113.77      9.50 o
  -6   2  13      173.16      273.51     11.79 o
  -5   2  13      139.90      163.09      8.71 o
  -4   2  13       69.74       68.34      5.22 o
  -3   2  13       37.48       38.01      4.47 o
  -2   2  13     2653.04     2611.01     48.22 o
  -1   2  13      249.76      236.94      7.83 o
   0   2  13       20.75       34.50      4.10 o
   1   2  13      263.55      253.14      8.99 o
[truncated: 338,496 more chars]
